# Supplementary material for: ERP Responses to Regional Accent Reflect Two Distinct Processes of Perceptual Compensation
Source: Front Neurosci. 2019 Jun 14;13:546. doi: 10.3389/fnins.2019.00546 (PMC6587377; doi:10.3389/fnins.2019.00546)
Supplement: Supplementary file 1 [file Data_Sheet_1.ZIP]

Archive with 6 entries (6 files):
- N400code.R
- N400data.csv
- P600code.R
- P600data.csv
- RTcode.R
- RTdata.csv
