# Supplementary material for: ERP Responses to Regional Accent Reflect Two Distinct Processes of Perceptual Compensation
Source: Front Neurosci. 2019 Jun 14;13:546. doi: 10.3389/fnins.2019.00546 (PMC6587377; doi:10.3389/fnins.2019.00546)
Supplement: Supplementary file 1 [file Data_Sheet_1.ZIP › N400code.R]

d <- read.csv('N400data.csv')
d$session <- factor(d$session)
contrasts(d$session) <- contr.poly

# Install development version of buildmer and load lmerTest
library(devtools)
install_github('cvoeten/buildmer')
library(buildmer)
library(lmerTest)

# Fit model
m.N400 <- buildmer(amplitude ~ belgian*deviant_allophone*session + (deviant_allophone*session|participant) + (belgian*deviant_allophone*session|word),data=d,direction=c('order','backward'),crit=c('LL','LRT'),ddf='Satterthwaite')
