# Supplementary material for: ERP Responses to Regional Accent Reflect Two Distinct Processes of Perceptual Compensation
Source: Front Neurosci. 2019 Jun 14;13:546. doi: 10.3389/fnins.2019.00546 (PMC6587377; doi:10.3389/fnins.2019.00546)
Supplement: Supplementary file 1 [file Data_Sheet_1.ZIP › N400data.csv]

belgian	deviant_allophone	session	participant	word	amplitude
1	1	2	0	aard	15.9656094878049
1	0	3	0	aard	12.9146344780488
1	1	3	0	aard	3.51797029390244
1	0	1	1	aard	-2.0972036097561
1	0	2	1	aard	14.7556163865854
1	1	2	1	aard	8.67431829878049
0	0	1	100	aard	3.11345080731707
0	1	2	100	aard	7.49592689268293
0	0	1	101	aard	7.05449839756098
0	1	1	101	aard	0.62006995
0	1	2	101	aard	0.00869198292682933
0	0	2	102	aard	0.895953698780488
0	1	2	102	aard	4.44277077926829
0	1	3	102	aard	9.3870219597561
0	0	1	103	aard	-3.49396173292683
0	0	2	103	aard	-0.713368518292683
0	1	2	103	aard	-8.05249020243902
0	0	3	103	aard	5.14901802195122
0	1	3	103	aard	2.69395451585366
0	0	1	104	aard	10.610514797561
0	1	1	104	aard	0.510626597560976
0	0	2	104	aard	-1.28788104878049
0	1	2	104	aard	-0.847827562195122
0	0	3	104	aard	14.8323551536585
0	1	3	104	aard	-3.03313826951219
0	0	1	105	aard	12.8193103353659
0	0	2	105	aard	-0.475825946341463
0	1	3	105	aard	-0.458752609756098
0	0	1	106	aard	-8.72648955121951
0	1	1	106	aard	5.30165811585366
0	0	2	106	aard	-12.3852744207317
0	1	2	106	aard	11.4194670097561
0	1	3	106	aard	-1.50467353292683
0	1	1	107	aard	14.4537835012195
0	0	1	108	aard	-5.99103067439024
0	1	1	108	aard	5.58791389756098
0	0	2	108	aard	10.007472252439
0	0	3	108	aard	3.94837100121951
0	1	3	108	aard	-2.64703406829268
0	0	1	109	aard	11.1558304829268
1	0	1	2	aard	11.2514668
1	1	1	2	aard	-12.5547181390244
1	1	1	3	aard	-14.7812406280488
1	0	3	3	aard	1.6955288304878
1	0	1	4	aard	-2.71503362682927
1	1	1	4	aard	1.61790445121951
1	0	2	4	aard	-9.31883642560976
1	1	2	4	aard	-3.85315293902439
1	0	3	4	aard	-6.63525885243902
1	0	1	5	aard	-4.77347736341463
1	1	1	5	aard	7.69341964268293
1	0	2	5	aard	8.87423763048781
1	1	2	5	aard	6.55719629268293
1	1	3	5	aard	2.2950061195122
1	0	1	6	aard	-9.21336235243902
1	1	1	6	aard	3.25669742560976
1	0	2	6	aard	-9.99776009512195
1	1	2	6	aard	7.58148591585366
1	1	3	6	aard	-11.1011519536585
1	0	1	7	aard	-3.65168713414634
1	1	1	7	aard	-12.8899428036585
1	1	1	8	aard	6.98761960121951
1	1	2	8	aard	0.825993112195122
1	1	1	9	aard	-2.54143407073171
1	0	2	9	aard	1.82009122804878
1	1	2	9	aard	-24.8227256926829
1	0	2	0	aardappelen	-3.40332747560976
1	1	2	0	aardappelen	2.39931402560976
1	0	3	0	aardappelen	4.45505936707317
1	1	3	0	aardappelen	-15.0263044329268
1	0	1	1	aardappelen	-12.5211869353659
1	1	1	1	aardappelen	-6.46213680121951
0	1	1	100	aardappelen	1.9367859804878
0	0	1	101	aardappelen	10.4079261987805
0	1	1	101	aardappelen	-5.79723620487805
0	0	3	101	aardappelen	1.87878472560976
0	1	1	102	aardappelen	14.1469667085366
0	0	2	102	aardappelen	3.84820570609756
0	1	2	102	aardappelen	-2.93655168780488
0	0	3	102	aardappelen	20.2982583170732
0	1	3	102	aardappelen	-9.33977709390244
0	0	1	103	aardappelen	6.31725602804878
0	1	1	103	aardappelen	-6.35115326829268
0	0	2	103	aardappelen	-2.51746158292683
0	0	3	103	aardappelen	5.62607230731707
0	1	3	103	aardappelen	5.3204416402439
0	0	1	104	aardappelen	6.11228674268293
0	1	1	104	aardappelen	1.54871893414634
0	0	2	104	aardappelen	-11.7085393036585
0	1	2	104	aardappelen	-21.5832107719512
0	0	3	104	aardappelen	-8.12787625
0	0	1	105	aardappelen	10.6856636463415
0	1	1	105	aardappelen	1.50825050487805
0	0	2	105	aardappelen	1.69931475731707
0	1	2	105	aardappelen	1.63479963170732
0	0	3	105	aardappelen	3.85756011097561
0	1	3	105	aardappelen	-20.1011372634146
0	0	1	106	aardappelen	6.79811558536585
0	1	1	106	aardappelen	-1.04837727195122
0	1	2	106	aardappelen	1.31888365731707
0	0	3	106	aardappelen	-1.53562694268293
0	1	3	106	aardappelen	-7.14780274634146
0	0	1	107	aardappelen	0.691303281707317
0	1	1	107	aardappelen	12.4457904890244
0	0	1	108	aardappelen	0.858979507317073
0	1	1	108	aardappelen	-3.93171928536585
0	0	2	108	aardappelen	-8.61733748292683
0	1	2	108	aardappelen	4.60562762926829
0	0	3	108	aardappelen	-1.05526946219512
0	1	3	108	aardappelen	-6.16195416097561
0	0	1	109	aardappelen	3.02337411585366
0	0	3	109	aardappelen	1.4461416402439
1	0	1	2	aardappelen	-1.67465997317073
1	1	1	2	aardappelen	-1.38654316707317
1	1	1	3	aardappelen	-8.73898719146342
1	1	3	3	aardappelen	-22.1050897219512
1	0	1	4	aardappelen	-19.6133053439024
1	0	2	4	aardappelen	-6.63043506341463
1	1	2	4	aardappelen	-22.2805047670732
1	0	3	4	aardappelen	-12.6915595707317
1	0	1	5	aardappelen	6.07943007926829
1	0	2	5	aardappelen	-7.21684639146341
1	1	2	5	aardappelen	-4.08337366097561
1	0	3	5	aardappelen	6.01756585
1	1	3	5	aardappelen	5.88249816097561
1	0	1	6	aardappelen	-3.00462019512195
1	1	1	6	aardappelen	-13.8682900902439
1	0	2	6	aardappelen	-6.43533727804878
1	0	3	6	aardappelen	-7.7127914
1	1	3	6	aardappelen	-5.86666738292683
1	0	1	7	aardappelen	5.83839510853659
1	1	1	7	aardappelen	3.67557397926829
1	0	1	8	aardappelen	-12.2823102756098
1	1	1	8	aardappelen	-1.57181684878049
1	0	2	8	aardappelen	0.181269196341463
1	1	1	9	aardappelen	9.90202611585366
1	1	2	9	aardappelen	-6.67951547073171
1	0	3	9	aardappelen	1.59849745243902
1	1	3	9	aardappelen	-8.05922564268293
1	0	2	0	aardbeien	-4.26701882317073
1	1	2	0	aardbeien	-4.46123544512195
1	0	3	0	aardbeien	-3.35690734390244
1	1	3	0	aardbeien	0.636494867073171
1	0	1	1	aardbeien	-4.31074016463415
0	0	1	100	aardbeien	-17.6568875890244
0	0	2	100	aardbeien	12.0320075841463
0	0	1	101	aardbeien	4.60715493780488
0	0	2	101	aardbeien	12.7394575512195
0	0	3	101	aardbeien	-0.485076557317073
0	1	3	101	aardbeien	-7.77719714146341
0	0	2	102	aardbeien	-2.91600085243902
0	1	2	102	aardbeien	3.12232039634146
0	0	1	103	aardbeien	3.99760813536585
0	1	1	103	aardbeien	5.96556747682927
0	0	2	103	aardbeien	0.688664290243902
0	1	2	103	aardbeien	-4.78627032195122
0	1	3	103	aardbeien	6.37248103658537
0	0	1	104	aardbeien	6.2446958597561
0	0	3	104	aardbeien	9.45382362195122
0	1	3	104	aardbeien	2.20411460121951
0	0	1	105	aardbeien	-6.50364899878049
0	1	1	105	aardbeien	8.80539276097561
0	0	2	105	aardbeien	0.140119185365854
0	1	2	105	aardbeien	-0.564929934146342
0	1	3	105	aardbeien	5.33716447560976
0	0	1	106	aardbeien	6.58348998536585
0	1	1	106	aardbeien	2.4785334195122
0	0	2	106	aardbeien	2.6521491402439
0	1	3	106	aardbeien	-5.02294685731707
0	1	1	107	aardbeien	-6.49330351341463
0	0	1	108	aardbeien	2.5186902304878
0	1	1	108	aardbeien	-6.83846390731707
0	0	2	108	aardbeien	-9.50803987926829
0	1	2	108	aardbeien	5.93058503658537
0	0	3	108	aardbeien	-1.9535773
0	1	3	108	aardbeien	5.17134536463415
0	1	3	109	aardbeien	-17.9277376048781
1	0	1	2	aardbeien	7.79329844756098
1	1	1	2	aardbeien	4.06919779634146
1	1	1	3	aardbeien	-1.58510575243902
1	1	3	3	aardbeien	-10.0529669073171
1	0	1	4	aardbeien	-16.9101411719512
1	0	2	4	aardbeien	-0.314363318292683
1	1	2	4	aardbeien	-8.53264177073171
1	0	3	4	aardbeien	23.2313182414634
1	1	3	4	aardbeien	17.7104947036585
1	0	1	5	aardbeien	19.2252349256098
1	1	1	5	aardbeien	-1.63307693414634
1	0	2	5	aardbeien	10.5216353731707
1	1	2	5	aardbeien	-0.653370474390244
1	0	3	5	aardbeien	12.1579581341463
1	1	3	5	aardbeien	4.18990686341463
1	1	1	6	aardbeien	8.80531145487805
1	0	2	6	aardbeien	-0.59867223902439
1	1	2	6	aardbeien	-3.93523077439024
1	0	3	6	aardbeien	-0.573828823170732
1	0	1	7	aardbeien	1.75544053902439
1	1	1	7	aardbeien	0.941613336585366
1	0	1	8	aardbeien	-8.90262770487805
1	1	1	8	aardbeien	3.46713761341463
1	1	1	9	aardbeien	-5.49454825609756
1	0	3	9	aardbeien	5.97630247560976
1	0	2	0	aardbeving	-0.814149646341463
1	1	2	0	aardbeving	-14.473714754878
1	0	3	0	aardbeving	-1.47851559634146
1	1	3	0	aardbeving	5.77986417804878
0	0	1	100	aardbeving	-5.92815176341463
0	1	1	100	aardbeving	0.395576692682927
0	0	1	101	aardbeving	-4.91611682195122
0	1	1	101	aardbeving	2.82443139634146
0	0	2	101	aardbeving	7.37205860365854
0	1	2	101	aardbeving	11.6055097890244
0	0	3	101	aardbeving	8.20343152073171
0	1	3	101	aardbeving	7.65495391707317
0	0	2	102	aardbeving	-5.38081300853659
0	1	2	102	aardbeving	7.54895570609756
0	1	3	102	aardbeving	17.1969875646341
0	0	1	103	aardbeving	4.79303099756098
0	1	1	103	aardbeving	12.9258924707317
0	0	2	103	aardbeving	-1.69899495853659
0	0	3	103	aardbeving	-7.05814177926829
0	1	3	103	aardbeving	7.60032855243902
0	0	1	104	aardbeving	2.80852290365854
0	1	1	104	aardbeving	-8.32448556951219
0	0	2	104	aardbeving	-0.501259674390244
0	1	2	104	aardbeving	-18.6789421341463
0	0	3	104	aardbeving	-5.65859704878049
0	1	3	104	aardbeving	-10.5185324097561
0	0	1	105	aardbeving	8.08673409512195
0	0	2	105	aardbeving	3.21321362195122
0	1	2	105	aardbeving	9.63248044756098
0	0	3	105	aardbeving	1.3041086195122
0	1	3	105	aardbeving	4.6852053097561
0	0	1	106	aardbeving	-23.851645852439
0	1	1	106	aardbeving	-10.422362495122
0	1	2	106	aardbeving	7.8656307097561
0	0	1	107	aardbeving	2.23299170609756
0	1	1	107	aardbeving	21.2595278036585
0	0	1	108	aardbeving	1.30708344634146
0	1	1	108	aardbeving	-0.750823881707317
0	0	2	108	aardbeving	-10.3810755573171
0	1	2	108	aardbeving	2.24806518170732
0	0	3	108	aardbeving	-2.44790957073171
0	1	3	108	aardbeving	0.294364153658537
0	0	1	109	aardbeving	-11.1288384841463
0	1	1	109	aardbeving	-13.729296154878
0	1	2	109	aardbeving	-3.15095257073171
1	0	1	2	aardbeving	1.10929437804878
1	1	1	2	aardbeving	3.20494643536585
1	0	2	3	aardbeving	9.73779968536585
1	0	1	4	aardbeving	-3.01535465853659
1	0	2	4	aardbeving	-1.31052293658537
1	1	2	4	aardbeving	-12.3288641
1	0	3	4	aardbeving	-21.2645334792683
1	1	3	4	aardbeving	9.65599863658537
1	0	1	5	aardbeving	-4.26293853170732
1	1	1	5	aardbeving	11.4659183158537
1	0	2	5	aardbeving	1.25241253292683
1	1	2	5	aardbeving	0.726323882926829
1	0	3	5	aardbeving	-8.99399669268293
1	1	3	5	aardbeving	0.39209348902439
1	0	1	6	aardbeving	14.6185972768293
1	1	1	6	aardbeving	-2.88233990731707
1	0	2	6	aardbeving	3.21504483536585
1	1	2	6	aardbeving	-10.1184838060976
1	0	3	6	aardbeving	-1.04518948780488
1	1	3	6	aardbeving	-4.02748204146341
1	0	1	7	aardbeving	-6.09610167317073
1	1	1	7	aardbeving	-0.875890330487805
1	0	1	8	aardbeving	4.89231766829268
1	1	1	8	aardbeving	-1.3700718804878
1	1	1	9	aardbeving	-11.6231848878049
1	0	2	9	aardbeving	-18.3288724231707
1	1	3	9	aardbeving	-5.35146569390244
1	0	2	0	aardbodem	-8.98775622804878
1	0	3	0	aardbodem	15.2110525280488
1	1	3	0	aardbodem	2.82419036707317
1	0	1	1	aardbodem	-5.95735500731707
1	0	2	1	aardbodem	10.572359695122
1	1	2	1	aardbodem	-6.71224453536585
0	0	1	101	aardbodem	-9.80694231463415
0	1	1	101	aardbodem	2.38916017804878
0	0	2	101	aardbodem	-3.7180524402439
0	1	2	101	aardbodem	-1.7080771
0	0	3	101	aardbodem	0.526613358536585
0	1	3	101	aardbodem	-4.97558873658537
0	0	2	102	aardbodem	6.65081649390244
0	1	2	102	aardbodem	11.2214550902439
0	0	3	102	aardbodem	7.27459727073171
0	1	3	102	aardbodem	19.7929848707317
0	0	1	103	aardbodem	1.64838629634146
0	1	1	103	aardbodem	23.5722247487805
0	0	2	103	aardbodem	2.92245649756098
0	1	2	103	aardbodem	7.31305941341463
0	0	3	103	aardbodem	-2.16231425487805
0	1	3	103	aardbodem	3.86018367195122
0	0	1	104	aardbodem	3.42446339878049
0	1	1	104	aardbodem	0.163737757317073
0	1	2	104	aardbodem	16.6657663621951
0	0	3	104	aardbodem	-6.48358016463415
0	1	3	104	aardbodem	10.4393441487805
0	0	1	105	aardbodem	-0.667871115853659
0	1	1	105	aardbodem	5.48072918780488
0	0	2	105	aardbodem	-0.314996608536585
0	1	2	105	aardbodem	-4.29141171341463
0	0	3	105	aardbodem	3.42607862926829
0	1	3	105	aardbodem	-17.1353748390244
0	0	2	106	aardbodem	3.58839986707317
0	1	2	106	aardbodem	-3.47905534634146
0	0	3	106	aardbodem	9.00576102073171
0	1	3	106	aardbodem	-0.913134612195122
0	0	1	107	aardbodem	-8.1602781195122
0	1	1	107	aardbodem	-6.36836387804878
0	0	1	108	aardbodem	-3.65734444634146
0	1	1	108	aardbodem	11.6281182378049
0	0	2	108	aardbodem	-7.85348361097561
0	1	2	108	aardbodem	-11.0462262329268
0	0	3	108	aardbodem	2.78666248780488
0	1	3	108	aardbodem	-10.8471685817073
0	1	1	109	aardbodem	-7.66648035853659
0	0	2	109	aardbodem	17.9163314439024
0	1	2	109	aardbodem	8.16236666341463
1	0	1	2	aardbodem	4.89440347926829
1	1	1	2	aardbodem	6.26384103902439
1	0	1	3	aardbodem	10.130790304878
1	1	1	3	aardbodem	-8.0236884402439
1	0	3	3	aardbodem	3.39370182073171
1	0	1	4	aardbodem	5.40931800731707
1	1	1	4	aardbodem	2.80615725121951
1	0	2	4	aardbodem	4.70835004512195
1	1	2	4	aardbodem	-2.46904827560976
1	0	3	4	aardbodem	-8.20853520731707
1	1	3	4	aardbodem	1.79472567926829
1	0	1	5	aardbodem	1.59446337682927
1	1	1	5	aardbodem	-1.66861654756098
1	0	2	5	aardbodem	-5.24302476463415
1	1	2	5	aardbodem	-0.0108869329268293
1	0	3	5	aardbodem	4.6565211097561
1	1	3	5	aardbodem	5.32306687439024
1	0	1	6	aardbodem	2.10208780121951
1	1	1	6	aardbodem	-4.62656298414634
1	0	2	6	aardbodem	3.91496101829268
1	0	3	6	aardbodem	-0.347398614634146
1	1	3	6	aardbodem	3.01304216951219
1	0	1	7	aardbodem	-1.92066525731707
1	1	1	7	aardbodem	-0.218756718292683
1	1	1	8	aardbodem	1.12468373658537
1	1	1	9	aardbodem	0.277071154878049
1	0	2	9	aardbodem	25.7195400987805
1	0	3	9	aardbodem	-3.26053110365854
1	1	3	9	aardbodem	22.0779148719512
1	0	2	0	aardbol	-2.62989887073171
1	1	2	0	aardbol	2.67021948414634
1	0	3	0	aardbol	-1.97281577073171
1	1	3	0	aardbol	-1.09166424268293
1	1	1	1	aardbol	-28.1012491121951
1	0	2	1	aardbol	0.422819758536585
0	0	1	101	aardbol	-6.19208831341463
0	1	1	101	aardbol	5.42936937195122
0	0	2	101	aardbol	-3.82101178170732
0	1	2	101	aardbol	-7.98591861097561
0	0	3	101	aardbol	-3.68059650731707
0	1	3	101	aardbol	-9.16209728414634
0	0	2	102	aardbol	19.1195920280488
0	1	2	102	aardbol	2.99586268292683
0	0	3	102	aardbol	23.1169549890244
0	0	1	103	aardbol	-2.71298442682927
0	1	1	103	aardbol	6.99101852439024
0	0	2	103	aardbol	14.0688452073171
0	1	2	103	aardbol	2.14287643658537
0	0	3	103	aardbol	-0.819832930487805
0	1	3	103	aardbol	-2.63786034634146
0	0	1	104	aardbol	14.2826068695122
0	1	1	104	aardbol	8.71663736219512
0	0	2	104	aardbol	19.8671633463415
0	1	2	104	aardbol	-6.15838590365854
0	0	3	104	aardbol	-9.13065665853659
0	1	1	105	aardbol	-0.0934449951219512
0	0	2	105	aardbol	3.18481429146341
0	1	2	105	aardbol	-1.14257973170732
0	1	3	105	aardbol	18.2343083292683
0	0	1	106	aardbol	6.57359759146341
0	1	1	106	aardbol	8.12309911463415
0	0	2	106	aardbol	3.61916863780488
0	1	2	106	aardbol	7.88166749634146
0	1	3	106	aardbol	5.74133122560976
0	0	1	107	aardbol	-11.9673058646341
0	1	1	107	aardbol	6.05684126097561
0	0	1	108	aardbol	-10.6089852512195
0	1	1	108	aardbol	0.125125587804878
0	0	2	108	aardbol	-2.28642909268293
0	1	2	108	aardbol	3.24190041341463
0	0	3	108	aardbol	-1.29852360487805
0	1	3	108	aardbol	0.677369834146341
0	1	1	109	aardbol	3.28981899634146
0	0	2	109	aardbol	-8.37687383414634
0	1	2	109	aardbol	7.03807420365854
0	1	3	109	aardbol	-13.3824067268293
1	0	1	2	aardbol	-4.3108525304878
1	1	1	2	aardbol	1.41179193414634
1	1	1	3	aardbol	7.37764534756098
1	0	3	3	aardbol	-12.2485850841463
1	0	1	4	aardbol	-2.59549224634146
1	1	1	4	aardbol	7.18813690121951
1	0	2	4	aardbol	-5.37931628170732
1	1	2	4	aardbol	10.4142513768293
1	0	3	4	aardbol	-0.852316309756098
1	1	3	4	aardbol	3.14446007073171
1	0	1	5	aardbol	12.4997676560976
1	1	1	5	aardbol	-5.02448188170732
1	0	2	5	aardbol	-7.94866023658537
1	1	2	5	aardbol	-6.16308645
1	0	3	5	aardbol	-11.5264098573171
1	1	3	5	aardbol	21.8134173329268
1	0	1	6	aardbol	-4.36320335365854
1	0	2	6	aardbol	1.16316548292683
1	1	2	6	aardbol	-5.05278391707317
1	0	3	6	aardbol	-0.616628163414634
1	1	3	6	aardbol	2.46311015243902
1	0	1	7	aardbol	-1.13183319146341
1	1	1	7	aardbol	-17.1345218963415
1	0	1	8	aardbol	-16.7411178012195
1	1	1	8	aardbol	-2.25016542317073
1	0	2	9	aardbol	-7.36590988536585
1	1	2	9	aardbol	9.83646924268293
1	0	2	0	aarde	-1.56974893170732
1	1	2	0	aarde	-7.58421936585366
1	0	3	0	aarde	11.4151068268293
1	1	3	0	aarde	19.9269815170732
1	0	1	1	aarde	-8.96301829268293
1	1	1	1	aarde	0.415382468292683
1	0	2	1	aarde	-16.8368256121951
1	1	2	1	aarde	-2.93929511097561
0	0	1	100	aarde	2.18474520365854
0	0	1	101	aarde	0.203399159756098
0	1	1	101	aarde	-9.34940282560976
0	1	2	101	aarde	-2.97461635365854
0	0	3	101	aarde	6.37586140731707
0	1	3	101	aarde	2.07955962073171
0	1	1	102	aarde	8.03745812682927
0	0	2	102	aarde	4.26504492439024
0	1	2	102	aarde	-8.91469630243902
0	0	3	102	aarde	9.21544497195122
0	0	1	103	aarde	-2.87429067073171
0	1	1	103	aarde	14.6897445853659
0	1	2	103	aarde	-5.64209419634146
0	0	3	103	aarde	-2.75532988292683
0	1	3	103	aarde	2.99646786829268
0	0	1	104	aarde	0.323411519512195
0	1	1	104	aarde	-12.7254446902439
0	0	2	104	aarde	11.8242211463415
0	1	2	104	aarde	-1.60682188902439
0	0	3	104	aarde	-3.19302141219512
0	0	1	105	aarde	-10.7994507926829
0	1	1	105	aarde	-0.748863413414634
0	0	2	105	aarde	-0.435575209756098
0	1	2	105	aarde	1.57931854756098
0	0	3	105	aarde	-0.199293218292683
0	1	3	105	aarde	-5.48088317560976
0	0	1	106	aarde	-6.59526282439024
0	1	1	106	aarde	12.1850485414634
0	0	2	106	aarde	1.90288823536585
0	0	3	106	aarde	-4.72350924634146
0	0	1	107	aarde	-15.7954136121951
0	1	1	107	aarde	4.84549234878049
0	0	1	108	aarde	-4.37036348048781
0	1	1	108	aarde	-2.7176098
0	0	2	108	aarde	-0.0290354902439024
0	1	2	108	aarde	13.1227453841463
0	0	3	108	aarde	9.99754806219512
0	1	3	108	aarde	0.278866231707317
0	1	2	109	aarde	-6.16556719756098
0	0	3	109	aarde	5.36020535731707
0	1	3	109	aarde	7.96974193658537
1	0	1	2	aarde	3.32362687317073
1	1	1	2	aarde	10.8912373073171
1	0	1	3	aarde	14.0726486536585
1	0	1	4	aarde	-4.62674550121951
1	1	1	4	aarde	-0.11002072195122
1	0	2	4	aarde	-2.24962473658537
1	0	3	4	aarde	-12.9945488536585
1	1	3	4	aarde	-1.45679868292683
1	0	1	5	aarde	16.8053435
1	1	1	5	aarde	-14.1537869073171
1	0	2	5	aarde	-9.7704490195122
1	1	2	5	aarde	-1.88799585
1	0	3	5	aarde	4.72724806585366
1	1	3	5	aarde	-2.51739261097561
1	0	1	6	aarde	8.08251093536585
1	1	1	6	aarde	19.8097631902439
1	0	2	6	aarde	-8.30070887439024
1	1	2	6	aarde	6.92519002804878
1	0	1	7	aarde	-2.37824602682927
1	1	1	7	aarde	2.75160709390244
1	1	1	8	aarde	35.2220140841463
1	1	2	8	aarde	-7.41592743414634
1	1	3	9	aarde	-4.48468141341463
1	0	2	0	aardedonker	2.97025719390244
1	1	2	0	aardedonker	-6.64949925731707
1	0	3	0	aardedonker	-3.93299767560976
1	1	3	0	aardedonker	-4.61815551951219
1	0	1	1	aardedonker	4.09929729512195
1	1	1	1	aardedonker	-7.68755146097561
1	1	2	1	aardedonker	1.07658505609756
0	0	1	100	aardedonker	-4.58017551951219
0	1	1	100	aardedonker	4.72013872195122
0	0	2	100	aardedonker	5.25935872560976
0	1	2	100	aardedonker	4.64134627195122
0	1	3	100	aardedonker	-5.43043599390244
0	0	1	101	aardedonker	4.89583412560976
0	1	1	101	aardedonker	9.87326455121951
0	0	2	101	aardedonker	1.36330010243902
0	1	2	101	aardedonker	6.83161047926829
0	0	3	101	aardedonker	7.52850661463415
0	1	3	101	aardedonker	0.897892959756098
0	0	2	102	aardedonker	2.83885834268293
0	0	3	102	aardedonker	10.4303330182927
0	0	1	103	aardedonker	7.87295770853659
0	1	1	103	aardedonker	5.08229245731707
0	0	2	103	aardedonker	2.1040423695122
0	1	2	103	aardedonker	-1.64947745121951
0	0	3	103	aardedonker	-0.6469813
0	1	3	103	aardedonker	1.45979978414634
0	0	1	104	aardedonker	-5.63218975243902
0	1	1	104	aardedonker	4.88673703170732
0	0	2	104	aardedonker	2.8236316097561
0	1	2	104	aardedonker	-4.06359447317073
0	0	3	104	aardedonker	-4.7642881902439
0	1	3	104	aardedonker	6.4526265
0	0	1	105	aardedonker	-8.66587480121951
0	1	1	105	aardedonker	-8.49690899634146
0	0	2	105	aardedonker	-14.9495605695122
0	0	3	105	aardedonker	16.1915941256098
0	1	3	105	aardedonker	-10.0069079390244
0	1	1	106	aardedonker	26.0310550353659
0	1	2	106	aardedonker	3.44327392317073
0	1	3	106	aardedonker	5.60808059268293
0	1	1	107	aardedonker	-8.01766402560976
0	0	1	108	aardedonker	-5.82516550487805
0	0	2	108	aardedonker	2.1796906
0	1	2	108	aardedonker	-3.39013685853659
0	0	3	108	aardedonker	6.86933842317073
0	1	3	108	aardedonker	1.46229624634146
0	0	1	109	aardedonker	-6.36920106341463
0	0	3	109	aardedonker	-6.29890889146342
1	0	1	2	aardedonker	-4.61796226707317
1	1	1	2	aardedonker	2.33532555609756
1	0	3	3	aardedonker	4.97027973414634
1	1	1	4	aardedonker	4.08665399756098
1	0	2	4	aardedonker	-9.80258773780488
1	0	3	4	aardedonker	1.93252664878049
1	0	1	5	aardedonker	-2.4445683804878
1	1	1	5	aardedonker	4.45056018536585
1	0	2	5	aardedonker	-4.8612709097561
1	1	2	5	aardedonker	-0.25753321097561
1	0	3	5	aardedonker	-6.33992406463415
1	1	3	5	aardedonker	8.14873834634146
1	0	1	6	aardedonker	30.6651832939024
1	1	1	6	aardedonker	-4.46041923170732
1	0	2	6	aardedonker	16.4791774463415
1	1	2	6	aardedonker	7.3362184597561
1	0	1	7	aardedonker	0.899334542682927
1	1	1	7	aardedonker	-5.42644295365854
1	0	1	8	aardedonker	0.583259629268293
1	1	1	8	aardedonker	-5.45070228780488
1	1	2	9	aardedonker	10.3651726878049
1	0	2	0	aardewerk	0.380413563414634
1	1	2	0	aardewerk	-1.30250034512195
1	0	3	0	aardewerk	6.66580056829268
1	1	2	1	aardewerk	3.18641972804878
0	0	1	100	aardewerk	9.25824156097561
0	1	3	100	aardewerk	7.31233291097561
0	0	1	101	aardewerk	11.6117306219512
0	1	1	101	aardewerk	8.84427311341463
0	0	2	101	aardewerk	-2.89668495243902
0	1	2	101	aardewerk	-0.629352047560976
0	0	3	101	aardewerk	0.255413171951219
0	1	3	101	aardewerk	4.43108351707317
0	1	1	102	aardewerk	13.3035230243902
0	1	2	102	aardewerk	20.1371926060976
0	0	1	103	aardewerk	-12.1036809134146
0	1	1	103	aardewerk	26.3980043804878
0	0	2	103	aardewerk	-12.1476528621951
0	1	2	103	aardewerk	1.34467432560976
0	0	3	103	aardewerk	-1.3582776597561
0	1	3	103	aardewerk	-0.732741808536585
0	0	1	104	aardewerk	3.31238222439024
0	1	1	104	aardewerk	0.0992968829268293
0	0	2	104	aardewerk	-3.59448489512195
0	1	2	104	aardewerk	1.89805131829268
0	0	3	104	aardewerk	-8.7361704695122
0	1	3	104	aardewerk	1.29980180609756
0	1	1	105	aardewerk	4.03537364146341
0	0	2	105	aardewerk	3.50263406585366
0	1	2	105	aardewerk	-0.445978429268293
0	0	3	105	aardewerk	-5.50910442560976
0	1	1	106	aardewerk	-11.520869002439
0	0	2	106	aardewerk	-2.28652916585366
0	1	2	106	aardewerk	0.752635452439024
0	1	3	106	aardewerk	1.30959078780488
0	0	1	107	aardewerk	1.28423333658537
0	1	1	107	aardewerk	-1.74285176829268
0	0	1	108	aardewerk	-2.09933716585366
0	1	1	108	aardewerk	-10.5964783829268
0	0	2	108	aardewerk	-1.19299233170732
0	0	3	108	aardewerk	-9.97955195609756
0	1	3	108	aardewerk	-2.06017269268293
0	0	2	109	aardewerk	2.9299807597561
0	0	3	109	aardewerk	6.96324708902439
1	0	1	2	aardewerk	10.5140270585366
1	1	1	2	aardewerk	0.627736753658537
1	1	1	3	aardewerk	17.2203640219512
1	0	1	4	aardewerk	-5.88694391585366
1	1	1	4	aardewerk	-11.7740985402439
1	0	2	4	aardewerk	2.08418364512195
1	0	3	4	aardewerk	-0.443315836585366
1	1	3	4	aardewerk	0.944313806097561
1	0	1	5	aardewerk	2.48824122317073
1	1	1	5	aardewerk	2.82059866219512
1	1	2	5	aardewerk	2.58535236829268
1	0	3	5	aardewerk	-7.16707618536585
1	1	3	5	aardewerk	-8.30694865853659
1	0	1	6	aardewerk	-9.0385213902439
1	1	1	6	aardewerk	2.02074465
1	0	2	6	aardewerk	-13.7296596646341
1	0	3	6	aardewerk	-4.24399275243902
1	1	3	6	aardewerk	5.60585810731707
1	0	1	7	aardewerk	-19.9283480646341
1	1	1	7	aardewerk	-4.96232932804878
1	0	1	8	aardewerk	-3.84250437195122
1	1	1	8	aardewerk	7.57172973658537
1	0	1	9	aardewerk	3.2571839
1	0	2	0	aardgas	-1.02462464390244
1	1	2	0	aardgas	2.29150872682927
1	1	3	0	aardgas	-0.875735043902439
1	0	1	1	aardgas	1.62343705121951
0	0	1	100	aardgas	16.4653080365854
0	1	1	100	aardgas	-8.46246465365854
0	0	1	101	aardgas	6.10240445365854
0	0	2	101	aardgas	-5.80295067560976
0	1	2	101	aardgas	2.88791055243902
0	1	3	101	aardgas	2.26812100121951
0	0	2	102	aardgas	5.57153726097561
0	1	2	102	aardgas	0.0656907548780488
0	0	3	102	aardgas	20.6606621646341
0	1	3	102	aardgas	-6.97883039756098
0	0	1	103	aardgas	2.15702160243902
0	1	1	103	aardgas	25.5034598304878
0	0	2	103	aardgas	-8.09575511463415
0	1	2	103	aardgas	-8.14047288780488
0	0	3	103	aardgas	-0.108276036585366
0	1	3	103	aardgas	-2.01768607926829
0	0	1	104	aardgas	0.113492953658537
0	0	2	104	aardgas	0.22925867804878
0	1	2	104	aardgas	-33.4353178304878
0	1	3	104	aardgas	-0.57519678902439
0	0	1	105	aardgas	-7.04836485731707
0	0	2	105	aardgas	-6.59735595243902
0	1	2	105	aardgas	-16.2828692731707
0	0	3	105	aardgas	-15.7745128073171
0	1	3	105	aardgas	0.273524191463415
0	0	1	106	aardgas	-0.142155723170732
0	1	1	106	aardgas	8.82976224878049
0	0	3	106	aardgas	7.91606669878049
0	0	1	107	aardgas	-11.3163865768293
0	1	1	107	aardgas	-4.96950973414634
0	0	1	108	aardgas	-4.7265978695122
0	1	1	108	aardgas	-8.08146364268293
0	0	2	108	aardgas	-1.87856685487805
0	1	2	108	aardgas	-9.93820563414634
0	0	3	108	aardgas	-2.52076499878049
0	1	3	108	aardgas	-7.41520625487805
0	0	1	109	aardgas	-6.74599978536585
0	0	2	109	aardgas	4.00038832317073
0	1	2	109	aardgas	12.5758339085366
0	1	3	109	aardgas	19.4564316329268
1	0	1	2	aardgas	-2.26235808902439
1	1	1	2	aardgas	-1.22351202560976
1	1	1	3	aardgas	2.63941026341463
1	1	3	3	aardgas	1.57301466341463
1	0	1	4	aardgas	-5.41655144634146
1	1	1	4	aardgas	6.52951846585366
1	0	2	4	aardgas	-2.27143417073171
1	1	2	4	aardgas	9.72779497439024
1	0	3	4	aardgas	12.80923215
1	1	3	4	aardgas	4.45760094878049
1	0	1	5	aardgas	9.98990470609756
1	1	1	5	aardgas	8.85745141219512
1	0	2	5	aardgas	-5.96653302073171
1	0	3	5	aardgas	8.47166942195122
1	1	3	5	aardgas	0.220300907317073
1	0	1	6	aardgas	9.63746246219512
1	1	1	6	aardgas	1.80668302439024
1	0	2	6	aardgas	1.48167848292683
1	1	2	6	aardgas	3.00659272926829
1	1	3	6	aardgas	-7.2881629
1	0	1	7	aardgas	6.3040736304878
1	1	1	7	aardgas	-3.44844459512195
1	0	1	8	aardgas	15.6521500365854
1	1	1	8	aardgas	-8.24524272073171
1	1	2	8	aardgas	4.60459366829268
1	1	2	9	aardgas	-1.19539275243902
1	0	3	9	aardgas	10.3282424829268
1	1	3	9	aardgas	10.2881825646341
1	0	3	0	aardig	23.6961300865854
1	1	3	0	aardig	0.272566214634146
1	0	2	1	aardig	-17.2723646439024
0	1	1	100	aardig	3.23479039756098
0	0	1	101	aardig	8.1685533097561
0	1	1	101	aardig	9.6065507902439
0	0	2	101	aardig	-0.173713075609756
0	1	2	101	aardig	-10.7061198963415
0	0	3	101	aardig	0.991016329268293
0	1	2	102	aardig	3.49440881585366
0	1	3	102	aardig	17.8065069792683
0	0	1	103	aardig	-0.51587966097561
0	1	1	103	aardig	3.39744709512195
0	0	2	103	aardig	-4.81750683170732
0	1	2	103	aardig	-16.7493885256098
0	0	3	103	aardig	4.15377636829268
0	1	3	103	aardig	3.17145070365854
0	0	1	104	aardig	-0.899390154878049
0	1	1	104	aardig	5.17908776341463
0	0	2	104	aardig	9.56593071707317
0	1	2	104	aardig	-6.70340625731707
0	0	3	104	aardig	12.0652528512195
0	1	3	104	aardig	-0.133819596341463
0	0	1	105	aardig	9.24343914146341
0	1	1	105	aardig	11.6068441256098
0	0	2	105	aardig	5.44508645853659
0	1	2	105	aardig	-1.64809301219512
0	0	3	105	aardig	-2.76347552317073
0	1	3	105	aardig	3.99199730853659
0	0	1	106	aardig	5.96176734878049
0	1	1	106	aardig	8.23228092195122
0	0	1	107	aardig	4.99306244634146
0	0	1	108	aardig	-17.0032777158537
0	0	2	108	aardig	-8.09004171829268
0	1	2	108	aardig	-2.00581546585366
0	0	3	108	aardig	-1.69372560365854
0	1	3	108	aardig	-0.217103526829268
0	1	1	109	aardig	-4.69491493170732
1	0	1	2	aardig	-3.25777894146341
1	1	1	2	aardig	-7.74892007317073
1	0	1	3	aardig	10.8928078670732
1	1	1	3	aardig	24.2982773
1	1	2	3	aardig	9.1914192304878
1	0	3	3	aardig	15.0600464792683
1	0	1	4	aardig	15.9534766621951
1	0	2	4	aardig	-19.0197981731707
1	1	2	4	aardig	-11.5689104292683
1	0	3	4	aardig	0.212005530487805
1	0	1	5	aardig	5.92387655731707
1	1	1	5	aardig	-5.29624089268293
1	0	2	5	aardig	-11.2865681341463
1	1	2	5	aardig	6.57996137682927
1	0	3	5	aardig	-12.621425104878
1	1	3	5	aardig	-2.22822910731707
1	0	1	6	aardig	-3.49217438170732
1	1	1	6	aardig	11.3325866219512
1	0	2	6	aardig	0.508108954878049
1	1	2	6	aardig	10.9198547487805
1	0	3	6	aardig	-10.3834723682927
1	0	1	7	aardig	-12.1849542280488
1	1	1	7	aardig	-9.70978363780488
1	0	1	8	aardig	-5.14646911097561
1	1	1	8	aardig	-16.7437251926829
1	0	2	8	aardig	1.16377564878049
1	0	1	9	aardig	-0.956418395121951
1	0	2	0	aardigheid	3.58898741219512
1	1	2	0	aardigheid	5.82067116829268
1	0	3	0	aardigheid	-4.67544843536585
1	1	3	0	aardigheid	1.2515917097561
1	0	1	1	aardigheid	4.87605642317073
0	0	1	100	aardigheid	-2.95452377804878
0	1	1	100	aardigheid	-3.68702288780488
0	0	3	100	aardigheid	6.15437223780488
0	0	1	101	aardigheid	5.04840020853659
0	1	1	101	aardigheid	-6.06392420487805
0	0	2	101	aardigheid	-0.0256044280487805
0	1	2	101	aardigheid	-9.31193847926829
0	0	3	101	aardigheid	-1.29314174634146
0	1	3	101	aardigheid	-8.63434313902439
0	0	2	102	aardigheid	6.55508159878049
0	1	2	102	aardigheid	11.0701636987805
0	0	3	102	aardigheid	20.6474239146341
0	0	1	103	aardigheid	-1.15749128536585
0	1	1	103	aardigheid	-1.84176894878049
0	1	2	103	aardigheid	3.12116300853659
0	0	3	103	aardigheid	9.41729486341463
0	1	3	103	aardigheid	5.73732639634146
0	0	1	104	aardigheid	17.7080793341463
0	1	1	104	aardigheid	-2.81410274878049
0	0	2	104	aardigheid	4.7931859402439
0	1	2	104	aardigheid	3.51393034634146
0	0	3	104	aardigheid	2.93945549512195
0	1	3	104	aardigheid	-8.20516773170732
0	0	1	105	aardigheid	-8.72725593292683
0	0	2	105	aardigheid	-1.04346115731707
0	1	2	105	aardigheid	-3.05129097439024
0	0	3	105	aardigheid	3.26775799634146
0	1	3	105	aardigheid	-7.78168670731707
0	0	1	106	aardigheid	-6.75690379878049
0	1	2	106	aardigheid	-2.25927562682927
0	0	3	106	aardigheid	1.25136914390244
0	1	3	106	aardigheid	6.0154764902439
0	0	1	107	aardigheid	-1.18501101585366
0	1	1	107	aardigheid	2.59166432804878
0	0	1	108	aardigheid	6.61480032926829
0	1	1	108	aardigheid	1.90841104878049
0	0	2	108	aardigheid	-15.1532568658537
0	1	2	108	aardigheid	3.67894478414634
0	0	3	108	aardigheid	0.901477386585366
0	1	3	108	aardigheid	-3.07575836707317
0	1	1	109	aardigheid	13.2956436329268
0	0	2	109	aardigheid	1.13156402439024
0	1	2	109	aardigheid	9.61501628902439
0	0	3	109	aardigheid	27.328820152439
0	1	3	109	aardigheid	-18.0894491841463
1	0	1	2	aardigheid	-3.98003339634146
1	1	1	2	aardigheid	6.49136544390244
1	1	1	3	aardigheid	17.4386898
1	1	2	3	aardigheid	-2.79967499268293
1	1	3	3	aardigheid	-0.275815156097561
1	0	1	4	aardigheid	-13.6977422902439
1	1	2	4	aardigheid	7.66494069268293
1	0	3	4	aardigheid	-1.91444034268293
1	1	3	4	aardigheid	-5.85506553902439
1	0	1	5	aardigheid	-2.15522198292683
1	1	1	5	aardigheid	10.3148283390244
1	0	2	5	aardigheid	1.13860546951219
1	1	2	5	aardigheid	-4.9618369304878
1	0	3	5	aardigheid	-11.5240329987805
1	1	3	5	aardigheid	1.16937979512195
1	0	1	6	aardigheid	-3.92852755243902
1	0	2	6	aardigheid	-3.70922487073171
1	1	2	6	aardigheid	15.6066629402439
1	0	3	6	aardigheid	0.477050274390244
1	1	3	6	aardigheid	-4.18503643536585
1	0	1	7	aardigheid	-10.9689550426829
1	1	1	7	aardigheid	-2.94233604146341
1	0	1	8	aardigheid	-25.0860380073171
1	1	1	8	aardigheid	-5.22846247073171
1	0	3	9	aardigheid	22.405099097561
1	0	2	0	aardkorst	2.80629439634146
1	1	2	0	aardkorst	22.105489554878
1	0	3	0	aardkorst	6.74051306707317
1	1	3	0	aardkorst	-5.89078090243902
1	1	1	1	aardkorst	22.2135308341463
0	1	1	100	aardkorst	0.953360435365854
0	0	2	100	aardkorst	-2.65697603170732
0	0	1	101	aardkorst	2.32416859512195
0	1	1	101	aardkorst	12.3510900963415
0	1	2	101	aardkorst	-8.16370816585366
0	0	3	101	aardkorst	-8.29387729146342
0	1	3	101	aardkorst	1.32646965609756
0	1	2	102	aardkorst	-5.13576727073171
0	0	3	102	aardkorst	8.10067558902439
0	1	3	102	aardkorst	20.7351256426829
0	0	1	103	aardkorst	3.07304287439024
0	1	1	103	aardkorst	-11.2790292182927
0	0	2	103	aardkorst	-1.51088092804878
0	1	2	103	aardkorst	6.71606381707317
0	0	3	103	aardkorst	1.02993522682927
0	1	3	103	aardkorst	-3.8234632
0	0	1	104	aardkorst	2.8670426695122
0	1	1	104	aardkorst	-1.60872353292683
0	0	2	104	aardkorst	16.7186572621951
0	1	2	104	aardkorst	9.29621703780488
0	1	3	104	aardkorst	3.8897744195122
0	0	1	105	aardkorst	-7.53317879146341
0	1	1	105	aardkorst	0.470398847560976
0	0	2	105	aardkorst	-3.59606973658537
0	1	2	105	aardkorst	-2.58826923536585
0	0	3	105	aardkorst	3.49378404146341
0	1	3	105	aardkorst	-14.2891325158537
0	0	1	106	aardkorst	-4.3756662402439
0	1	1	106	aardkorst	7.4091889304878
0	1	2	106	aardkorst	5.59090084634146
0	0	1	107	aardkorst	-19.2617771231707
0	1	1	107	aardkorst	-13.2759825890244
0	0	1	108	aardkorst	-8.63257457439024
0	1	1	108	aardkorst	-7.99548841585366
0	0	2	108	aardkorst	2.0345329195122
0	1	2	108	aardkorst	8.51492843414634
0	0	3	108	aardkorst	-0.011837112195122
0	1	1	109	aardkorst	-4.63330434390244
0	0	3	109	aardkorst	1.86584452317073
1	0	1	2	aardkorst	1.72660061707317
1	1	1	2	aardkorst	5.41068196829268
1	0	2	3	aardkorst	2.25204516829268
1	1	1	4	aardkorst	-13.8818818158537
1	0	2	4	aardkorst	-2.79261330609756
1	1	2	4	aardkorst	-5.56293571829268
1	0	1	5	aardkorst	4.74573978780488
1	1	1	5	aardkorst	-6.79560408170732
1	0	2	5	aardkorst	7.6641357097561
1	1	2	5	aardkorst	2.18907429878049
1	0	3	5	aardkorst	13.3128930573171
1	1	3	5	aardkorst	11.6539710060976
1	0	1	6	aardkorst	1.30244376341463
1	1	1	6	aardkorst	0.194001803658537
1	0	2	6	aardkorst	-18.4136394573171
1	0	1	7	aardkorst	-0.29899218902439
1	0	1	8	aardkorst	4.23496699268293
1	1	1	8	aardkorst	17.3539584597561
1	1	2	9	aardkorst	-8.20004259756098
1	0	2	0	aardoppervlak	13.6254478280488
1	1	2	0	aardoppervlak	0.826226930487805
1	1	3	0	aardoppervlak	-6.25330287682927
1	0	1	1	aardoppervlak	-0.208850154878049
0	0	1	100	aardoppervlak	-2.72887208414634
0	1	1	100	aardoppervlak	3.63086862073171
0	1	3	100	aardoppervlak	0.197917324390244
0	1	1	101	aardoppervlak	12.3559326146341
0	0	2	101	aardoppervlak	4.45311964146341
0	1	2	101	aardoppervlak	1.03095809390244
0	0	3	101	aardoppervlak	-10.7320449926829
0	0	2	102	aardoppervlak	2.88973028414634
0	0	3	102	aardoppervlak	1.38155878536585
0	0	1	103	aardoppervlak	-4.39126241341463
0	1	1	103	aardoppervlak	2.03619916707317
0	0	2	103	aardoppervlak	-8.11132032439024
0	1	2	103	aardoppervlak	1.47805925
0	0	3	103	aardoppervlak	-12.0458406853659
0	1	3	103	aardoppervlak	5.30449966585366
0	1	1	104	aardoppervlak	-12.7393100560976
0	0	2	104	aardoppervlak	11.7674763512195
0	1	2	104	aardoppervlak	5.82624439756098
0	0	3	104	aardoppervlak	14.9719905060976
0	1	3	104	aardoppervlak	-3.23122287195122
0	0	1	105	aardoppervlak	-7.87179288902439
0	1	1	105	aardoppervlak	7.43932509146341
0	0	2	105	aardoppervlak	8.36564405243903
0	1	2	105	aardoppervlak	-12.0254386256098
0	0	3	105	aardoppervlak	4.31104259146341
0	0	1	106	aardoppervlak	11.4571332621951
0	1	1	106	aardoppervlak	3.08443034268293
0	0	3	106	aardoppervlak	7.10942640609756
0	0	1	107	aardoppervlak	13.6515728341463
0	1	1	107	aardoppervlak	-6.04368207439024
0	0	1	108	aardoppervlak	0.750409536585366
0	1	1	108	aardoppervlak	8.11186993658537
0	0	2	108	aardoppervlak	-2.54743084634146
0	1	2	108	aardoppervlak	-3.26093160243902
0	0	3	108	aardoppervlak	6.97398317804878
0	1	3	108	aardoppervlak	6.03866412317073
0	0	1	109	aardoppervlak	-2.00980667195122
0	1	1	109	aardoppervlak	-9.25513654512195
0	1	2	109	aardoppervlak	3.7742085902439
0	0	3	109	aardoppervlak	0.752623818292683
1	0	1	2	aardoppervlak	-14.3829659841463
1	1	1	2	aardoppervlak	-4.53205861463415
1	0	1	3	aardoppervlak	-4.0606278597561
1	1	3	3	aardoppervlak	12.0111648695122
1	0	1	4	aardoppervlak	-4.88059958170732
1	0	2	4	aardoppervlak	0.0824131073170731
1	1	2	4	aardoppervlak	-7.03189455487805
1	0	3	4	aardoppervlak	-7.3098686195122
1	1	3	4	aardoppervlak	-3.0878263902439
1	0	1	5	aardoppervlak	-1.20812273780488
1	1	1	5	aardoppervlak	-4.16226930731707
1	0	2	5	aardoppervlak	12.3833540268293
1	1	2	5	aardoppervlak	3.9594368695122
1	1	3	5	aardoppervlak	-3.63815399146341
1	0	2	6	aardoppervlak	11.3640578097561
1	0	3	6	aardoppervlak	-4.05700383780488
1	1	3	6	aardoppervlak	0.185209003658537
1	0	1	7	aardoppervlak	0.564139731707317
1	1	1	7	aardoppervlak	17.7706729719512
1	0	1	8	aardoppervlak	5.01756597682927
1	1	1	8	aardoppervlak	0.883859085365854
1	1	2	8	aardoppervlak	-5.73255169146341
1	0	1	9	aardoppervlak	-7.42026595731707
1	1	2	9	aardoppervlak	12.3050454914634
1	0	2	0	aardrijkskunde	0.416046153658537
1	1	2	0	aardrijkskunde	-2.65832965487805
1	1	3	0	aardrijkskunde	-4.41655138170732
1	1	2	1	aardrijkskunde	3.81846102560976
0	0	1	100	aardrijkskunde	-7.06756071097561
0	0	2	100	aardrijkskunde	1.47319585609756
0	0	1	101	aardrijkskunde	0.297733007317073
0	0	2	101	aardrijkskunde	21.6773252670732
0	1	2	101	aardrijkskunde	-1.3366633195122
0	0	3	101	aardrijkskunde	12.4578612914634
0	1	3	101	aardrijkskunde	0.745967420731707
0	0	2	102	aardrijkskunde	6.23503855487805
0	1	2	102	aardrijkskunde	7.21229704756098
0	1	3	102	aardrijkskunde	6.71620674756098
0	0	1	103	aardrijkskunde	-5.97732024634146
0	1	1	103	aardrijkskunde	9.48855546829268
0	0	2	103	aardrijkskunde	4.29641741219512
0	1	2	103	aardrijkskunde	2.40890478536585
0	1	3	103	aardrijkskunde	-0.7669619
0	0	1	104	aardrijkskunde	5.60282161707317
0	1	1	104	aardrijkskunde	-2.61398573658537
0	0	2	104	aardrijkskunde	-12.9311381170732
0	1	2	104	aardrijkskunde	14.5694062768293
0	0	3	104	aardrijkskunde	4.34561586707317
0	0	1	105	aardrijkskunde	15.8706727487805
0	1	1	105	aardrijkskunde	7.41793432804878
0	0	2	105	aardrijkskunde	3.51271702926829
0	1	2	105	aardrijkskunde	-0.985185645121951
0	0	3	105	aardrijkskunde	3.97220473780488
0	0	1	106	aardrijkskunde	-2.16464052317073
0	1	1	106	aardrijkskunde	0.804693415853659
0	0	2	106	aardrijkskunde	-0.993164663414634
0	1	2	106	aardrijkskunde	3.65177000853659
0	0	3	106	aardrijkskunde	5.36910716341463
0	1	3	106	aardrijkskunde	1.72901543536585
0	0	1	107	aardrijkskunde	0.894026748780488
0	1	1	107	aardrijkskunde	-0.999727163414634
0	0	1	108	aardrijkskunde	4.20114210243902
0	1	1	108	aardrijkskunde	-1.25474539268293
0	0	2	108	aardrijkskunde	11.2381361036585
0	1	2	108	aardrijkskunde	1.49817991463415
0	0	3	108	aardrijkskunde	-0.990537352439024
0	1	3	108	aardrijkskunde	7.92217745243902
0	1	1	109	aardrijkskunde	8.50325857073171
0	0	2	109	aardrijkskunde	-7.72240187439024
0	1	2	109	aardrijkskunde	-4.4542702195122
0	1	3	109	aardrijkskunde	3.59208539634146
1	0	1	2	aardrijkskunde	5.66413081219512
1	1	1	2	aardrijkskunde	-3.46901788170732
1	1	1	3	aardrijkskunde	18.8785678621951
1	1	2	3	aardrijkskunde	-1.45590436707317
1	1	3	3	aardrijkskunde	11.2217466585366
1	0	1	4	aardrijkskunde	-8.50385751463415
1	1	1	4	aardrijkskunde	-1.66510158170732
1	0	2	4	aardrijkskunde	15.1610204353659
1	1	2	4	aardrijkskunde	-10.6996144597561
1	0	3	4	aardrijkskunde	-11.3138297536585
1	1	3	4	aardrijkskunde	-16.5317554280488
1	1	1	5	aardrijkskunde	26.0327801329268
1	0	2	5	aardrijkskunde	4.78105205731707
1	1	2	5	aardrijkskunde	0.81375162195122
1	0	3	5	aardrijkskunde	-1.61021110121951
1	1	3	5	aardrijkskunde	-11.6639410304878
1	0	1	6	aardrijkskunde	1.47100973536585
1	1	1	6	aardrijkskunde	4.21334064390244
1	1	2	6	aardrijkskunde	-4.41351398902439
1	0	3	6	aardrijkskunde	10.7467231682927
1	1	3	6	aardrijkskunde	1.02951232073171
1	1	1	7	aardrijkskunde	1.13251942804878
1	0	1	8	aardrijkskunde	-14.8657038890244
1	1	1	8	aardrijkskunde	-5.35343722439024
1	0	1	9	aardrijkskunde	4.60807823292683
1	1	2	9	aardrijkskunde	1.85767927439024
1	0	2	0	aardse	11.7431030865854
1	1	2	0	aardse	13.2586515597561
1	0	3	0	aardse	5.95615666219512
1	1	3	0	aardse	-10.2493611817073
1	1	2	1	aardse	2.76465623536585
0	1	1	100	aardse	-9.88408432073171
0	0	2	100	aardse	8.93781589268293
0	0	1	101	aardse	11.3190804426829
0	1	1	101	aardse	6.97995846585366
0	0	2	101	aardse	-5.96798861097561
0	1	2	101	aardse	5.13184740487805
0	0	3	101	aardse	-11.8834280170732
0	1	3	101	aardse	-3.43902470853659
0	0	2	102	aardse	3.56440244878049
0	1	2	102	aardse	-0.607715542682927
0	1	3	102	aardse	10.5741528414634
0	0	1	103	aardse	-1.39316364146341
0	1	1	103	aardse	-14.6420400743902
0	0	2	103	aardse	-2.94093550731707
0	0	3	103	aardse	-1.20336629512195
0	1	3	103	aardse	1.03328529268293
0	1	1	104	aardse	4.84622517073171
0	0	2	104	aardse	8.50202754878049
0	1	2	104	aardse	-6.3592969
0	0	3	104	aardse	-2.98668398658537
0	1	3	104	aardse	2.84981192073171
0	0	1	105	aardse	2.75732184512195
0	0	2	105	aardse	-11.0934818743902
0	1	2	105	aardse	-3.3608379097561
0	1	3	105	aardse	-9.25016176097561
0	0	1	106	aardse	-4.12929251585366
0	1	1	106	aardse	4.17129732926829
0	1	2	106	aardse	-5.02555687317073
0	1	3	106	aardse	-2.6048670902439
0	0	1	107	aardse	8.06592087560976
0	1	1	108	aardse	-6.45592092439024
0	0	2	108	aardse	4.9116767902439
0	1	2	108	aardse	-3.93289266219512
0	0	3	108	aardse	-2.49852935243902
0	1	3	108	aardse	-0.841774259756098
0	1	2	109	aardse	-0.961135225609756
0	0	3	109	aardse	9.0327983195122
1	0	1	2	aardse	3.12248693780488
1	1	1	2	aardse	5.68544412073171
1	0	1	3	aardse	23.8706843963415
1	1	1	4	aardse	-8.01188349146341
1	0	2	4	aardse	-4.64086358902439
1	1	2	4	aardse	-1.29349678536585
1	0	3	4	aardse	4.74821380609756
1	0	1	5	aardse	13.307540152439
1	1	1	5	aardse	-3.92451621707317
1	0	2	5	aardse	-1.05942551585366
1	1	2	5	aardse	-1.23589279390244
1	0	3	5	aardse	-2.58243923170732
1	0	1	6	aardse	4.70260671097561
1	1	1	6	aardse	12.4680172536585
1	0	2	6	aardse	-6.27719388536585
1	1	2	6	aardse	-6.50568424268293
1	0	3	6	aardse	-4.29305349146341
1	1	3	6	aardse	-12.5963585817073
1	0	1	7	aardse	-8.16627664756098
1	1	1	7	aardse	-0.717656829268293
1	0	1	8	aardse	-0.97628597804878
1	1	1	8	aardse	-2.72474846097561
1	1	2	8	aardse	-6.7421521402439
1	0	3	9	aardse	5.48796280365854
1	0	2	0	aars	11.1593583060976
1	1	2	0	aars	-2.03096679878049
1	0	3	0	aars	-6.5472321804878
1	1	3	0	aars	-9.65443648902439
1	0	1	1	aars	0.360223019512195
1	0	2	1	aars	-14.8696852073171
0	0	1	100	aars	-2.37207074146341
0	1	1	100	aars	-5.21307947804878
0	1	1	101	aars	6.3555340597561
0	0	2	101	aars	23.318975747561
0	1	2	101	aars	14.3279281731707
0	1	3	101	aars	-2.36645506219512
0	0	2	102	aars	8.05121329512195
0	1	2	102	aars	-1.36059470731707
0	0	3	102	aars	22.9470169780488
0	1	3	102	aars	11.5089044256098
0	0	1	103	aars	-11.9218317073171
0	1	1	103	aars	1.37279250853659
0	0	2	103	aars	-7.2613920195122
0	0	3	103	aars	12.371223302439
0	0	1	104	aars	9.09627059634146
0	1	1	104	aars	-1.77865950487805
0	0	2	104	aars	-15.999572097561
0	0	3	104	aars	23.5174822573171
0	0	1	105	aars	3.85086926463415
0	1	1	105	aars	4.63231955243902
0	0	2	105	aars	-6.61754604878049
0	1	2	105	aars	-2.59077483780488
0	0	3	105	aars	-10.2018715256098
0	0	1	106	aars	19.9949991085366
0	1	1	106	aars	-6.95743337804878
0	0	2	106	aars	0.11630475
0	1	2	106	aars	1.88561377195122
0	0	3	106	aars	6.23964746097561
0	1	3	106	aars	0.705466281707317
0	0	1	107	aars	4.11488551097561
0	1	1	107	aars	6.79592516463415
0	0	1	108	aars	-13.7487804060976
0	1	1	108	aars	-2.07960754512195
0	0	2	108	aars	7.56477019756098
0	1	2	108	aars	-5.58440539512195
0	0	3	108	aars	1.90046793292683
0	1	3	108	aars	13.4224656146341
0	0	1	109	aars	11.9562976243902
0	1	1	109	aars	-6.62306094878049
0	1	2	109	aars	2.67480139268293
1	1	1	2	aars	3.32735582682927
1	0	1	3	aars	23.0850376536585
1	0	3	4	aars	-1.18311323536585
1	1	3	4	aars	-4.52192978902439
1	0	1	5	aars	-17.13401175
1	1	1	5	aars	3.82893297804878
1	0	2	5	aars	20.9972824170732
1	1	2	5	aars	-5.05277062439024
1	0	3	5	aars	-9.35229181707317
1	1	3	5	aars	-12.1012928963415
1	0	2	6	aars	-8.10531257804878
1	1	2	6	aars	-4.55117738292683
1	0	3	6	aars	-9.19583753780488
1	1	3	6	aars	-16.0731132439024
1	0	1	7	aars	10.6278065439024
1	1	1	7	aars	-5.32152352560976
1	0	1	8	aars	0.764943298780488
1	1	1	8	aars	16.1012130378049
1	1	1	9	aars	28.3223770731707
1	0	2	9	aars	-8.64419661463415
1	1	2	9	aars	15.0087441743902
1	1	3	9	aars	13.3594224987805
1	0	2	0	aartsbisschop	15.0186754207317
1	1	2	0	aartsbisschop	-4.55928293780488
1	0	3	0	aartsbisschop	-2.82361603902439
1	1	3	0	aartsbisschop	5.60875796097561
1	0	1	1	aartsbisschop	-1.89249369390244
0	0	1	100	aartsbisschop	-14.2329431597561
0	1	1	100	aartsbisschop	14.1886118695122
0	0	2	100	aartsbisschop	11.1804435353659
0	1	2	100	aartsbisschop	-1.79429143658537
0	0	1	101	aartsbisschop	8.21765996951219
0	0	3	101	aartsbisschop	6.20652779512195
0	1	3	101	aartsbisschop	5.17158487804878
0	1	1	102	aartsbisschop	0.803662284146341
0	0	3	102	aartsbisschop	18.5378570414634
0	0	1	103	aartsbisschop	-6.25280831463415
0	0	2	103	aartsbisschop	-11.5262333914634
0	1	2	103	aartsbisschop	4.33200986097561
0	0	3	103	aartsbisschop	5.01767437682927
0	1	3	103	aartsbisschop	2.86921724512195
0	0	1	104	aartsbisschop	10.6588763317073
0	1	1	104	aartsbisschop	0.495129037804878
0	0	2	104	aartsbisschop	-4.70382487317073
0	0	3	104	aartsbisschop	21.238491604878
0	1	3	104	aartsbisschop	27.5836710231707
0	0	1	105	aartsbisschop	0.767951147560976
0	1	1	105	aartsbisschop	0.937082704878049
0	0	2	105	aartsbisschop	5.37939956829268
0	1	2	105	aartsbisschop	6.91284145853658
0	0	3	105	aartsbisschop	5.07899815853659
0	0	1	106	aartsbisschop	0.540612258536585
0	1	1	106	aartsbisschop	0.351066574390244
0	0	2	106	aartsbisschop	-8.5455530695122
0	1	2	106	aartsbisschop	9.76259333292683
0	1	3	106	aartsbisschop	4.5423538597561
0	0	1	107	aartsbisschop	-5.7813089195122
0	1	1	107	aartsbisschop	-1.77286577317073
0	0	1	108	aartsbisschop	0.0328721390243902
0	1	1	108	aartsbisschop	-0.354554526829268
0	0	2	108	aartsbisschop	5.54158421829268
0	1	2	108	aartsbisschop	5.14466930121951
0	0	3	108	aartsbisschop	-2.50802106585366
0	1	3	108	aartsbisschop	-10.8077699756098
0	0	1	109	aartsbisschop	-2.08801476707317
0	1	1	109	aartsbisschop	13.7277306182927
0	1	3	109	aartsbisschop	0.173664718292683
1	0	1	2	aartsbisschop	-10.7016254414634
1	1	1	2	aartsbisschop	8.6540207695122
1	0	1	3	aartsbisschop	36.8459773085366
1	1	1	3	aartsbisschop	9.73711975365854
1	1	1	4	aartsbisschop	3.75391253658537
1	0	2	4	aartsbisschop	1.19589620121951
1	1	2	4	aartsbisschop	-9.23019887682927
1	0	3	4	aartsbisschop	7.59396881097561
1	0	1	5	aartsbisschop	-4.7299918804878
1	1	1	5	aartsbisschop	9.47405549390244
1	0	2	5	aartsbisschop	-10.9288228853659
1	1	2	5	aartsbisschop	-9.30333438170732
1	0	3	5	aartsbisschop	-0.130103318292683
1	1	3	5	aartsbisschop	0.157049856097561
1	0	1	6	aartsbisschop	7.7913763195122
1	1	2	6	aartsbisschop	-3.42500764634146
1	1	3	6	aartsbisschop	-10.9550194890244
1	0	1	7	aartsbisschop	-1.1803867
1	1	1	7	aartsbisschop	-0.822502830487805
1	0	1	8	aartsbisschop	1.84451087073171
1	1	1	8	aartsbisschop	1.18973771585366
1	0	2	0	aarzelde	8.85088532560976
1	1	2	0	aarzelde	6.92666169756098
1	0	3	0	aarzelde	-3.99735555731707
1	1	3	0	aarzelde	1.6359271097561
0	0	2	100	aarzelde	0.148174743902439
0	1	2	100	aarzelde	-9.46246715
0	0	1	101	aarzelde	7.49840830731707
0	1	1	101	aarzelde	10.4647478670732
0	0	2	101	aarzelde	-2.32837892926829
0	0	3	101	aarzelde	-8.82807287926829
0	1	3	101	aarzelde	-29.3913695341463
0	0	2	102	aarzelde	5.44222117073171
0	1	2	102	aarzelde	1.6247467
0	1	3	102	aarzelde	14.3420847926829
0	0	1	103	aarzelde	3.64785617926829
0	1	1	103	aarzelde	-6.16229187560976
0	0	3	103	aarzelde	-7.34604006707317
0	1	3	103	aarzelde	-2.83380987439024
0	0	1	104	aarzelde	-5.59570914390244
0	1	1	104	aarzelde	-8.79083742560976
0	0	2	104	aarzelde	-0.472589924390244
0	1	2	104	aarzelde	5.60146223414634
0	0	3	104	aarzelde	7.83857118048781
0	1	3	104	aarzelde	1.6786164097561
0	0	1	105	aarzelde	-1.83857773292683
0	1	1	105	aarzelde	9.68644470731707
0	0	2	105	aarzelde	-12.1540631329268
0	1	2	105	aarzelde	-3.85610684878049
0	0	3	105	aarzelde	-4.74776611341463
0	0	1	106	aarzelde	18.1860328878049
0	1	1	106	aarzelde	1.09443603414634
0	0	2	106	aarzelde	-5.41453060487805
0	1	2	106	aarzelde	-4.76132039634146
0	0	3	106	aarzelde	10.7061192573171
0	1	3	106	aarzelde	-0.231770069512195
0	1	1	107	aarzelde	-4.76110188780488
0	0	1	108	aarzelde	-7.04157980731707
0	1	1	108	aarzelde	-5.26092368780488
0	0	2	108	aarzelde	-10.0205834060976
0	1	2	108	aarzelde	-10.5741383426829
0	0	3	108	aarzelde	-1.03059183658537
0	1	3	108	aarzelde	-1.1758751097561
0	1	1	109	aarzelde	-5.2894330304878
1	0	1	2	aarzelde	1.48563622682927
1	1	1	2	aarzelde	-5.15200173170732
1	0	1	4	aarzelde	-0.541642945121951
1	1	1	4	aarzelde	14.5260197207317
1	0	2	4	aarzelde	-0.201673413414634
1	1	2	4	aarzelde	-3.79960765243902
1	0	1	5	aarzelde	18.7513468963415
1	1	1	5	aarzelde	15.8308038146341
1	0	2	5	aarzelde	-7.56411308658537
1	1	2	5	aarzelde	3.3815189097561
1	0	3	5	aarzelde	4.44133064634146
1	1	3	5	aarzelde	16.3821967317073
1	0	1	6	aarzelde	-0.8746541
1	1	1	6	aarzelde	-8.19637607073171
1	0	2	6	aarzelde	-14.276871097561
1	1	2	6	aarzelde	7.00435361829268
1	1	3	6	aarzelde	-11.9721376890244
1	0	1	7	aarzelde	-7.1563089597561
1	1	1	7	aarzelde	-14.551102395122
1	0	1	8	aarzelde	2.29484103780488
1	1	1	8	aarzelde	-9.41047695487805
1	0	1	9	aarzelde	2.24962511219512
1	1	1	9	aarzelde	3.11280196707317
1	0	2	9	aarzelde	-15.9614722792683
1	1	2	9	aarzelde	-0.979924108536585
1	0	2	0	aarzeling	-2.29248400365854
1	1	2	0	aarzeling	-10.8883059707317
1	0	3	0	aarzeling	21.8994632804878
1	1	3	0	aarzeling	-17.2034324158537
1	0	1	1	aarzeling	4.8451591902439
1	1	1	1	aarzeling	-9.01405658780488
1	0	2	1	aarzeling	5.64299256585366
1	1	2	1	aarzeling	6.48087872682927
0	0	1	100	aarzeling	11.940788297561
0	1	1	100	aarzeling	-1.00280234756098
0	1	3	100	aarzeling	0.0600934121951219
0	0	1	101	aarzeling	30.9193687268293
0	1	1	101	aarzeling	9.95330330609756
0	0	2	101	aarzeling	7.52504676219512
0	1	2	101	aarzeling	-3.32699672317073
0	0	3	101	aarzeling	-7.15811596829268
0	1	3	101	aarzeling	4.69369924878049
0	0	1	102	aarzeling	19.6083821719512
0	0	2	102	aarzeling	9.78951073292683
0	1	2	102	aarzeling	18.507897247561
0	1	3	102	aarzeling	-3.06306239268293
0	0	1	103	aarzeling	-0.93606932195122
0	1	1	103	aarzeling	0.275296037804878
0	0	2	103	aarzeling	-8.00625152682927
0	1	2	103	aarzeling	7.18244715487805
0	0	3	103	aarzeling	-0.239912053658537
0	0	1	104	aarzeling	5.89654139512195
0	0	2	104	aarzeling	0.616282169512195
0	1	2	104	aarzeling	-7.9290469597561
0	0	3	104	aarzeling	-5.89403796097561
0	1	3	104	aarzeling	-3.00580099146341
0	0	1	105	aarzeling	15.0414777646341
0	1	1	105	aarzeling	5.54540827195122
0	1	2	105	aarzeling	-9.27926360609756
0	0	3	105	aarzeling	3.16246133780488
0	1	1	106	aarzeling	-1.05735076585366
0	0	2	106	aarzeling	-0.455115432926829
0	1	2	106	aarzeling	-0.400436317073171
0	0	3	106	aarzeling	7.88595383536585
0	1	3	106	aarzeling	-7.4212658097561
0	0	1	107	aarzeling	-8.34949694878049
0	1	1	107	aarzeling	-9.94795860487805
0	0	1	108	aarzeling	12.4293244231707
0	1	1	108	aarzeling	-1.10759279390244
0	0	2	108	aarzeling	-3.36221959512195
0	1	2	108	aarzeling	2.96605281463415
0	0	3	108	aarzeling	7.61871638658537
0	1	3	108	aarzeling	0.151694081707317
0	1	2	109	aarzeling	-18.4612529487805
1	0	1	2	aarzeling	2.22556369268293
1	1	1	2	aarzeling	-0.347393397560976
1	1	1	3	aarzeling	1.51105379756098
1	1	3	3	aarzeling	8.42836233170732
1	0	1	4	aarzeling	2.00061351463415
1	1	1	4	aarzeling	15.4147616853659
1	0	2	4	aarzeling	19.978808445122
1	1	2	4	aarzeling	-6.03473076829268
1	1	3	4	aarzeling	-3.26878529512195
1	0	1	5	aarzeling	3.0072425597561
1	1	1	5	aarzeling	-2.48850475243902
1	0	2	5	aarzeling	2.19903082317073
1	1	3	5	aarzeling	-7.67276912317073
1	0	2	6	aarzeling	9.3388928695122
1	1	2	6	aarzeling	-5.12869491097561
1	0	3	6	aarzeling	-4.81842534756098
1	1	3	6	aarzeling	-5.90853815243902
1	1	1	7	aarzeling	-0.357785569512195
1	0	1	8	aarzeling	-5.74831787560976
1	1	1	8	aarzeling	8.47409945
1	0	1	9	aarzeling	2.16345457926829
1	0	2	9	aarzeling	25.907069752439
1	1	3	9	aarzeling	7.48757921219512
1	1	2	0	audiovisuele	7.54480711585366
1	0	3	0	audiovisuele	19.079044202439
1	0	1	1	audiovisuele	5.07489327926829
1	1	2	1	audiovisuele	8.89763756829268
0	0	1	100	audiovisuele	-4.51301395365854
0	1	1	100	audiovisuele	-2.63016299634146
0	1	2	100	audiovisuele	3.11635597804878
0	0	3	100	audiovisuele	0.351146064634146
0	0	1	101	audiovisuele	-6.38268474756098
0	0	2	101	audiovisuele	-12.6723176756098
0	0	3	101	audiovisuele	6.24253519146341
0	0	2	102	audiovisuele	-5.96175333292683
0	1	2	102	audiovisuele	1.71898658414634
0	0	3	102	audiovisuele	3.82061867439024
0	0	1	103	audiovisuele	25.6365679304878
0	1	1	103	audiovisuele	-4.24905072195122
0	0	2	103	audiovisuele	5.47081293414634
0	0	3	103	audiovisuele	-7.23418773292683
0	1	3	103	audiovisuele	3.82495405121951
0	0	1	104	audiovisuele	-13.4579235317073
0	1	1	104	audiovisuele	6.75439072439024
0	0	2	104	audiovisuele	-7.0418745304878
0	1	2	104	audiovisuele	-6.02117407804878
0	0	3	104	audiovisuele	1.70023396097561
0	1	3	104	audiovisuele	11.7180360353659
0	0	1	105	audiovisuele	3.97301066707317
0	1	1	105	audiovisuele	9.5428043304878
0	0	2	105	audiovisuele	-7.69420327926829
0	1	2	105	audiovisuele	-4.56783092317073
0	1	3	105	audiovisuele	-4.80792537804878
0	0	1	106	audiovisuele	19.5759354829268
0	1	1	106	audiovisuele	-4.52311453536585
0	0	2	106	audiovisuele	-5.04796914268293
0	1	2	106	audiovisuele	-0.677108902439024
0	0	3	106	audiovisuele	-3.4856555695122
0	1	1	107	audiovisuele	-12.249771802439
0	0	1	108	audiovisuele	7.03330237560976
0	1	1	108	audiovisuele	7.16927496097561
0	0	2	108	audiovisuele	8.85344327682927
0	1	2	108	audiovisuele	0.592364463414634
0	0	3	108	audiovisuele	-9.79899190121951
0	1	3	108	audiovisuele	-3.33744387926829
0	1	1	109	audiovisuele	17.5492202292683
0	1	2	109	audiovisuele	3.92611321341463
0	0	3	109	audiovisuele	-2.88977732317073
1	0	1	2	audiovisuele	2.29486416097561
1	1	1	2	audiovisuele	0.630611502439024
1	1	2	3	audiovisuele	-10.1649515536585
1	1	1	4	audiovisuele	-1.9792142902439
1	0	2	4	audiovisuele	6.66921081707317
1	1	2	4	audiovisuele	-1.7181577597561
1	0	3	4	audiovisuele	-3.44210876585366
1	1	3	4	audiovisuele	-9.66613605243902
1	0	1	5	audiovisuele	-7.20977052195122
1	1	1	5	audiovisuele	1.76822848414634
1	0	2	5	audiovisuele	-1.56257593292683
1	1	2	5	audiovisuele	1.80229255365854
1	0	3	5	audiovisuele	-5.48190360853659
1	1	3	5	audiovisuele	7.35259165
1	1	1	6	audiovisuele	12.5956361341463
1	0	2	6	audiovisuele	-6.19004475365854
1	1	2	6	audiovisuele	9.66497490243902
1	0	3	6	audiovisuele	-20.214098402439
1	1	3	6	audiovisuele	10.0642974670732
1	0	1	7	audiovisuele	-6.18985477560976
1	1	1	7	audiovisuele	1.81322822439024
1	0	1	8	audiovisuele	3.53082869634146
1	1	1	8	audiovisuele	1.90962415243902
1	0	1	9	audiovisuele	-3.74538096707317
1	0	2	9	audiovisuele	4.02621999512195
1	1	2	9	audiovisuele	-6.00858055243902
1	0	2	0	augustus	-7.30468909268293
1	1	2	0	augustus	-4.22475271463415
1	0	3	0	augustus	10.8508736073171
1	1	3	0	augustus	0.18783707195122
1	1	1	1	augustus	11.9138973573171
1	0	2	1	augustus	-2.21503869268293
0	0	2	100	augustus	3.41125479146341
0	1	2	100	augustus	-4.98625075
0	1	3	100	augustus	2.82193584146341
0	0	1	101	augustus	3.77580344756098
0	1	1	101	augustus	-0.631175745121951
0	0	2	101	augustus	-4.7067618097561
0	0	3	101	augustus	5.59461763292683
0	1	3	101	augustus	11.3582816560976
0	0	2	102	augustus	21.5764487878049
0	0	3	102	augustus	23.134175152439
0	1	3	102	augustus	15.4643107853659
0	0	1	103	augustus	-9.19920023414634
0	1	1	103	augustus	7.47856043170732
0	0	2	103	augustus	-1.42627349634146
0	1	2	103	augustus	2.27873314390244
0	0	3	103	augustus	-0.141772206097561
0	1	3	103	augustus	9.15864259146342
0	0	1	104	augustus	-3.34771010853659
0	0	2	104	augustus	20.2521055158537
0	1	2	104	augustus	-21.5929639121951
0	0	3	104	augustus	1.52523973414634
0	1	3	104	augustus	0.619027806097561
0	0	1	105	augustus	2.70982848170732
0	1	1	105	augustus	4.60454101219512
0	1	2	105	augustus	-6.50267659390244
0	0	3	105	augustus	-5.03069474756098
0	1	3	105	augustus	-1.26811671707317
0	0	1	106	augustus	1.89120122804878
0	1	1	106	augustus	-1.08989637439024
0	0	2	106	augustus	5.9323666195122
0	0	3	106	augustus	11.1202861804878
0	1	3	106	augustus	-0.0835582914634146
0	0	1	107	augustus	-4.17977572926829
0	1	1	107	augustus	-16.5910148817073
0	0	1	108	augustus	7.7613577804878
0	1	1	108	augustus	-5.3658568
0	0	2	108	augustus	11.5391810012195
0	1	2	108	augustus	5.23404016707317
0	0	3	108	augustus	-7.23515384756098
0	1	3	108	augustus	-0.730571531707317
0	0	1	109	augustus	-10.1858668280488
0	0	2	109	augustus	-11.780559245122
0	1	3	109	augustus	9.04091878658537
1	0	1	2	augustus	3.13745067926829
1	1	1	2	augustus	-6.68804329268293
1	1	2	3	augustus	4.64965447195122
1	0	1	4	augustus	-3.00966998536585
1	1	1	4	augustus	7.38786560243902
1	0	2	4	augustus	-4.25338670365854
1	1	2	4	augustus	-0.859708426829268
1	0	3	4	augustus	9.11801138658537
1	1	3	4	augustus	0.095531962195122
1	0	1	5	augustus	3.33716368536585
1	1	1	5	augustus	10.0004019353659
1	0	2	5	augustus	-3.54713429756098
1	1	2	5	augustus	1.54902912926829
1	1	3	5	augustus	-6.21558898658537
1	1	1	6	augustus	13.7921877390244
1	0	2	6	augustus	15.9873058426829
1	1	2	6	augustus	1.69849701341463
1	0	3	6	augustus	-3.40409897073171
1	1	3	6	augustus	-9.72828727317073
1	0	1	7	augustus	-3.9138676902439
1	0	1	8	augustus	-0.310860762195122
1	1	1	8	augustus	0.659961065853659
1	1	2	9	augustus	8.15239436219512
1	1	3	9	augustus	15.4516534487805
1	1	2	0	aula	-2.5946903597561
1	1	3	0	aula	-1.32356732195122
1	1	1	1	aula	-40.3199953768293
1	0	2	1	aula	9.73390238780488
0	0	1	101	aula	3.84762962804878
0	1	1	101	aula	-4.81695458414634
0	0	2	101	aula	5.25877963658537
0	1	2	101	aula	1.03298531585366
0	0	3	101	aula	16.1152605719512
0	1	3	101	aula	10.0573778817073
0	0	2	102	aula	13.9729894902439
0	1	2	102	aula	5.82877570365854
0	1	3	102	aula	15.8680513829268
0	0	1	103	aula	1.22968180853659
0	0	2	103	aula	-10.01858395
0	1	2	103	aula	1.1957390097561
0	0	3	103	aula	2.7174560097561
0	1	3	103	aula	14.3691272158537
0	0	1	104	aula	7.81763822560976
0	1	1	104	aula	-2.28254091341463
0	0	2	104	aula	-1.9988092597561
0	1	2	104	aula	-3.80911877560976
0	0	3	104	aula	-2.67612122073171
0	0	1	105	aula	-1.5620762597561
0	1	1	105	aula	-11.5501702
0	0	2	105	aula	0.365216726829268
0	1	2	105	aula	-14.4646193341463
0	0	3	105	aula	1.75592670609756
0	1	3	105	aula	4.54746030243902
0	0	1	106	aula	9.50864397439024
0	1	1	106	aula	-12.9073278036585
0	0	2	106	aula	-4.95300210609756
0	1	2	106	aula	2.94727075121951
0	0	3	106	aula	9.46993127439024
0	1	3	106	aula	2.37030477073171
0	1	1	107	aula	6.2074286902439
0	0	1	108	aula	4.18788253292683
0	1	1	108	aula	-6.01500214878049
0	1	2	108	aula	4.19587756341463
0	0	3	108	aula	1.24463103780488
0	1	3	108	aula	-7.42689292073171
0	0	2	109	aula	-9.68787352317073
0	1	3	109	aula	26.5131412817073
1	0	1	2	aula	9.97317161097561
1	1	1	2	aula	-1.60827486707317
1	0	2	3	aula	-11.8700794707317
1	1	1	4	aula	-6.2735296804878
1	0	2	4	aula	4.50409551829268
1	1	2	4	aula	-6.00505678292683
1	1	3	4	aula	4.8115983902439
1	0	1	5	aula	16.8579038743902
1	1	1	5	aula	4.27555168170732
1	0	2	5	aula	-20.1106437317073
1	1	2	5	aula	0.753952343902439
1	0	3	5	aula	-16.6144127743902
1	1	3	5	aula	-9.9112244304878
1	0	2	6	aula	9.06025573414634
1	1	2	6	aula	-1.44429906097561
1	0	3	6	aula	-10.3362704158537
1	1	3	6	aula	20.1094280719512
1	0	1	7	aula	0.51892378902439
1	1	1	7	aula	4.11466717073171
1	0	1	8	aula	-2.30621811829268
1	1	1	8	aula	0.837149580487805
1	0	1	9	aula	10.1221156585366
1	0	2	9	aula	6.28816168292683
1	1	3	9	aula	3.23429759634146
1	0	2	0	Australische	-3.34013870853659
1	1	2	0	Australische	-7.35249943414634
1	0	3	0	Australische	8.05551466707317
1	1	3	0	Australische	9.65079522560976
1	0	2	1	Australische	8.54383357073171
0	0	1	100	Australische	5.14479106219512
0	0	3	100	Australische	4.61982199390244
0	1	3	100	Australische	13.0909143158537
0	0	1	101	Australische	-1.28572078536585
0	1	1	101	Australische	3.07678242439024
0	0	2	101	Australische	-4.0994065597561
0	1	2	101	Australische	8.69332540365854
0	1	3	101	Australische	2.44543820487805
0	0	2	102	Australische	1.35591895731707
0	1	2	102	Australische	9.7473798
0	0	3	102	Australische	24.6694151195122
0	1	3	102	Australische	5.76884944390244
0	0	1	103	Australische	4.63645410731707
0	1	1	103	Australische	1.28376215853659
0	0	2	103	Australische	5.80769017926829
0	1	2	103	Australische	4.36632763536585
0	0	3	103	Australische	-9.63209720365854
0	1	3	103	Australische	8.99679995243902
0	0	1	104	Australische	15.8040336158537
0	1	1	104	Australische	-3.30410997439024
0	0	2	104	Australische	12.4644182463415
0	1	2	104	Australische	3.78610317560976
0	0	3	104	Australische	5.20997459756098
0	1	1	105	Australische	21.5218875560976
0	0	2	105	Australische	-0.0637624353658537
0	1	2	105	Australische	10.8410784
0	0	1	106	Australische	0.912887829268293
0	1	1	106	Australische	5.51689531707317
0	0	2	106	Australische	3.11894251829268
0	1	2	106	Australische	3.15859376219512
0	0	3	106	Australische	-1.94044763658537
0	1	3	106	Australische	-0.604648179268293
0	0	1	107	Australische	-1.52681396219512
0	0	1	108	Australische	5.56336807073171
0	1	1	108	Australische	-4.3369153695122
0	0	2	108	Australische	2.58071157317073
0	1	2	108	Australische	-7.58472512317073
0	0	3	108	Australische	-0.394747425609756
0	1	3	108	Australische	-5.55173324512195
1	0	1	2	Australische	-1.67854258658537
1	1	1	2	Australische	-4.72897875121951
1	1	1	3	Australische	-9.16309198902439
1	0	2	3	Australische	-3.69030292560976
1	1	3	3	Australische	10.2900234073171
1	1	1	4	Australische	3.23970192804878
1	0	2	4	Australische	-10.9552271292683
1	1	2	4	Australische	-15.3685102146341
1	0	3	4	Australische	-0.0726320060975609
1	1	3	4	Australische	5.54471742926829
1	0	1	5	Australische	12.4849854597561
1	1	1	5	Australische	17.7872888414634
1	0	2	5	Australische	-1.98539804878049
1	1	2	5	Australische	1.48935826463415
1	0	3	5	Australische	18.9011301939024
1	1	3	5	Australische	1.28108200853659
1	0	1	6	Australische	7.00714879268293
1	1	1	6	Australische	-2.2900933804878
1	0	2	6	Australische	2.82715308292683
1	1	2	6	Australische	4.53948716341463
1	0	3	6	Australische	5.55399623414634
1	0	1	7	Australische	5.11632590365854
1	1	1	7	Australische	-6.83193206707317
1	0	1	8	Australische	1.74105901707317
1	1	1	8	Australische	-0.256141254878049
1	0	2	8	Australische	0.68311655
1	1	2	8	Australische	3.41689315609756
1	0	1	9	Australische	8.12530811829268
1	1	1	9	Australische	13.9305798036585
1	1	2	9	Australische	1.49945216829268
1	1	3	9	Australische	-43.7029930890244
1	0	2	0	auteur	6.43564028414634
1	1	2	0	auteur	2.39066224390244
1	0	3	0	auteur	-2.83061398536585
1	1	3	0	auteur	-9.4895029597561
1	0	1	1	auteur	18.1896790317073
1	1	2	1	auteur	6.47985516097561
0	1	2	100	auteur	17.6796154719512
0	0	1	101	auteur	11.7440135390244
0	0	2	101	auteur	2.75914638414634
0	1	2	101	auteur	3.0141327
0	0	3	101	auteur	-6.47653087439024
0	1	3	101	auteur	-17.8592062243902
0	1	1	102	auteur	2.76854837439024
0	0	2	102	auteur	8.51025552439024
0	1	2	102	auteur	5.62546642073171
0	0	3	102	auteur	14.0790360195122
0	1	3	102	auteur	16.6619820085366
0	0	1	103	auteur	5.37487020731707
0	1	1	103	auteur	0.828979698780488
0	0	2	103	auteur	2.10732320609756
0	1	2	103	auteur	3.84967726097561
0	0	3	103	auteur	-17.4317596036585
0	1	3	103	auteur	4.91359234390244
0	1	1	104	auteur	15.1914477829268
0	0	2	104	auteur	-3.50812413780488
0	1	2	104	auteur	2.10063841707317
0	1	3	104	auteur	5.97861042682927
0	0	1	105	auteur	-4.12428333170732
0	0	2	105	auteur	-0.497354502439024
0	1	2	105	auteur	-0.634332315853659
0	0	3	105	auteur	-17.7014435804878
0	1	3	105	auteur	22.6044348292683
0	0	1	106	auteur	-0.130804056097561
0	0	2	106	auteur	-3.03868446707317
0	1	2	106	auteur	7.47935797317073
0	0	3	106	auteur	5.49305780365854
0	0	1	107	auteur	-4.76067745
0	1	1	107	auteur	7.55131901585366
0	0	1	108	auteur	-7.793412
0	1	1	108	auteur	-5.67722846585366
0	0	2	108	auteur	-2.56950911463415
0	1	2	108	auteur	0.390083979268293
0	0	3	108	auteur	1.66528543536585
0	1	3	108	auteur	5.11771178170732
0	0	2	109	auteur	-5.58531419756098
0	1	3	109	auteur	12.9013953365854
1	1	1	2	auteur	-0.961131586585366
1	0	2	3	auteur	7.13951356829268
1	1	2	3	auteur	6.55901401829268
1	1	3	3	auteur	-6.3127539597561
1	1	2	4	auteur	-8.92647342317073
1	0	3	4	auteur	-2.24619076585366
1	0	1	5	auteur	-5.64532331829268
1	1	1	5	auteur	1.58931135853659
1	0	2	5	auteur	-0.500709096341463
1	1	2	5	auteur	-6.13104441463415
1	0	3	5	auteur	-1.9565415
1	1	3	5	auteur	2.69989393170732
1	0	1	6	auteur	-7.89000591585366
1	0	2	6	auteur	3.33212018536585
1	0	3	6	auteur	1.77307805487805
1	0	1	7	auteur	0.146605942682927
1	0	1	8	auteur	0.418488763414634
1	0	2	8	auteur	-1.78887682317073
1	1	1	9	auteur	0.985913225609756
1	1	2	9	auteur	-18.7270109195122
1	1	2	0	authenticiteit	-0.442612771951219
1	0	3	0	authenticiteit	-5.49313725
1	1	3	0	authenticiteit	12.142828297561
1	0	1	1	authenticiteit	-3.48187293170732
1	1	2	1	authenticiteit	-0.5310519
0	1	1	100	authenticiteit	3.8666956804878
0	0	2	100	authenticiteit	11.6818301963415
0	0	1	101	authenticiteit	-4.68857619512195
0	1	1	101	authenticiteit	14.3796897804878
0	0	2	101	authenticiteit	-0.433377825609756
0	1	2	101	authenticiteit	15.5180135292683
0	0	3	101	authenticiteit	10.1323107634146
0	1	3	101	authenticiteit	-0.172495112195122
0	0	2	102	authenticiteit	7.36799700853659
0	1	2	102	authenticiteit	3.80908309390244
0	1	3	102	authenticiteit	18.1661165280488
0	0	1	103	authenticiteit	2.69775140731707
0	1	1	103	authenticiteit	-0.24056363902439
0	0	2	103	authenticiteit	-11.6699539804878
0	1	2	103	authenticiteit	-10.1551647158537
0	0	3	103	authenticiteit	3.7992195695122
0	1	3	103	authenticiteit	1.65467584390244
0	0	1	104	authenticiteit	2.57203112682927
0	1	1	104	authenticiteit	6.74106128170732
0	1	2	104	authenticiteit	5.48382117560976
0	0	3	104	authenticiteit	-3.56591483658537
0	1	3	104	authenticiteit	-24.8566029573171
0	0	1	105	authenticiteit	7.23008854634146
0	0	2	105	authenticiteit	6.69745241341463
0	1	2	105	authenticiteit	0.653527203658537
0	1	3	105	authenticiteit	5.6459077
0	0	1	106	authenticiteit	-8.60536514512195
0	1	1	106	authenticiteit	10.4030694695122
0	0	2	106	authenticiteit	5.58763153902439
0	1	2	106	authenticiteit	-8.53250431341463
0	1	3	106	authenticiteit	1.57464904146341
0	1	1	107	authenticiteit	-18.1085372865854
0	0	1	108	authenticiteit	2.13194049390244
0	1	1	108	authenticiteit	-0.870136940243902
0	0	2	108	authenticiteit	4.46379416097561
0	1	2	108	authenticiteit	-1.46818725121951
0	0	3	108	authenticiteit	1.93675833780488
0	1	3	108	authenticiteit	-12.6803967573171
0	1	1	109	authenticiteit	2.31265841463415
0	0	2	109	authenticiteit	26.9353338585366
1	0	1	2	authenticiteit	-0.00439893658536584
1	1	1	2	authenticiteit	2.48690006707317
1	1	1	3	authenticiteit	11.7220258304878
1	1	2	3	authenticiteit	-0.413819917073171
1	0	3	3	authenticiteit	-3.65371510731707
1	0	1	4	authenticiteit	-13.1409397219512
1	1	1	4	authenticiteit	14.2852436085366
1	0	2	4	authenticiteit	13.7760039573171
1	1	2	4	authenticiteit	-5.68545742439024
1	1	3	4	authenticiteit	-5.06178875
1	0	1	5	authenticiteit	17.8955016817073
1	1	1	5	authenticiteit	1.07446189512195
1	0	2	5	authenticiteit	6.24092920365854
1	1	2	5	authenticiteit	-10.6200152670732
1	0	3	5	authenticiteit	-8.25857420487805
1	1	3	5	authenticiteit	-5.52235599756098
1	0	1	6	authenticiteit	11.053487497561
1	1	1	6	authenticiteit	9.41078537195122
1	0	2	6	authenticiteit	-1.72508155243902
1	1	2	6	authenticiteit	11.7237612646341
1	0	3	6	authenticiteit	-1.19446975243902
1	1	3	6	authenticiteit	3.29057072560976
1	0	1	7	authenticiteit	-10.8939488426829
1	1	1	7	authenticiteit	-2.21483756829268
1	1	1	8	authenticiteit	-2.28106522926829
1	0	1	9	authenticiteit	4.5639180902439
1	0	2	9	authenticiteit	-23.1896639292683
1	0	2	0	authentieke	2.41180430853659
1	1	2	0	authentieke	6.17751575365854
1	0	3	0	authentieke	-3.40489785853659
1	1	3	0	authentieke	13.0122922695122
1	0	1	1	authentieke	17.6682714012195
1	0	2	1	authentieke	-3.11054337804878
1	1	2	1	authentieke	10.504866902439
0	0	3	100	authentieke	0.473934562195122
0	0	1	101	authentieke	2.68146872317073
0	1	1	101	authentieke	-5.04321008902439
0	0	2	101	authentieke	-7.15711674268293
0	1	2	101	authentieke	7.06940397804878
0	0	3	101	authentieke	-15.2529221902439
0	1	3	101	authentieke	1.09800940609756
0	0	2	102	authentieke	9.30539177682927
0	1	2	102	authentieke	2.73365251463415
0	1	3	102	authentieke	11.5318426682927
0	0	1	103	authentieke	5.70401958292683
0	1	1	103	authentieke	-2.87677441341463
0	0	2	103	authentieke	-9.20763616463415
0	1	2	103	authentieke	7.09651869878049
0	0	3	103	authentieke	4.87889749634146
0	1	3	103	authentieke	-6.79095614146341
0	0	1	104	authentieke	-4.74451996463415
0	1	1	104	authentieke	-1.34595152682927
0	0	2	104	authentieke	0.672270875609756
0	1	2	104	authentieke	23.5051584390244
0	0	3	104	authentieke	-4.36642511097561
0	1	3	104	authentieke	3.31440582560976
0	0	2	105	authentieke	6.83952587439024
0	1	2	105	authentieke	-4.47936254756098
0	0	3	105	authentieke	3.58004581219512
0	1	3	105	authentieke	-10.723006747561
0	0	1	106	authentieke	-10.2997777646341
0	0	2	106	authentieke	-9.47532748414634
0	1	2	106	authentieke	-1.35713259756098
0	0	3	106	authentieke	5.42955925487805
0	1	3	106	authentieke	0.925862756097561
0	0	1	107	authentieke	-0.82987375
0	0	1	108	authentieke	-9.26128954634146
0	1	1	108	authentieke	4.83814747439024
0	0	2	108	authentieke	10.6890508719512
0	1	2	108	authentieke	0.71863737804878
0	0	3	108	authentieke	-9.44903420121951
0	1	3	108	authentieke	-5.11087124268293
0	1	1	109	authentieke	12.95246595
0	0	2	109	authentieke	0.462594508536585
1	0	1	2	authentieke	4.76005937073171
1	1	1	2	authentieke	9.89923142926829
1	1	1	3	authentieke	5.7783848402439
1	0	1	4	authentieke	-10.8029239195122
1	1	1	4	authentieke	-14.6365888463415
1	1	2	4	authentieke	2.95255744146341
1	0	3	4	authentieke	-3.20925587195122
1	0	1	5	authentieke	4.46698511707317
1	1	1	5	authentieke	-5.97699315853658
1	0	2	5	authentieke	-1.45592775731707
1	1	2	5	authentieke	-6.75427641097561
1	0	3	5	authentieke	-0.227583132926829
1	1	3	5	authentieke	-8.27297690243902
1	0	1	6	authentieke	22.4838489780488
1	1	1	6	authentieke	-14.9743763731707
1	0	2	6	authentieke	-4.05969057926829
1	1	2	6	authentieke	5.43874967682927
1	0	3	6	authentieke	18.5896932792683
1	0	1	7	authentieke	-13.3006372268293
1	1	1	7	authentieke	0.807966693902439
1	0	1	8	authentieke	22.848289302439
1	1	1	8	authentieke	-1.8619237304878
1	0	2	9	authentieke	-20.5696844304878
1	1	3	9	authentieke	14.0556472621951
1	0	2	0	autisme	9.8386150195122
1	0	3	0	autisme	6.40260684512195
1	1	3	0	autisme	-1.12871295609756
1	0	1	1	autisme	-11.6985800926829
1	1	1	1	autisme	-4.10840788536585
1	0	2	1	autisme	-9.17161896463415
0	0	2	100	autisme	11.6691198841463
0	0	1	101	autisme	-4.76252346707317
0	1	2	101	autisme	-5.20868409756098
0	0	3	101	autisme	0.163223382926829
0	1	3	101	autisme	7.01415922804878
0	0	1	102	autisme	3.1235611
0	0	2	102	autisme	0.789238825609756
0	1	2	102	autisme	1.08602018536585
0	0	3	102	autisme	19.7441339621951
0	1	3	102	autisme	8.33897415365854
0	0	1	103	autisme	9.3280738304878
0	1	1	103	autisme	2.54353490243902
0	1	2	103	autisme	-10.0131062304878
0	0	3	103	autisme	-4.75900939878049
0	1	3	103	autisme	-7.15447586463415
0	0	1	104	autisme	-0.408426470731707
0	1	1	104	autisme	12.998637045122
0	0	2	104	autisme	1.17501682682927
0	1	2	104	autisme	-18.7025128756098
0	0	3	104	autisme	-6.01297489390244
0	1	1	105	autisme	6.80445844634146
0	1	2	105	autisme	-6.37507261585366
0	0	3	105	autisme	10.9563465768293
0	1	3	105	autisme	-4.12163181463415
0	0	1	106	autisme	1.17955509634146
0	1	1	106	autisme	-0.486721393902439
0	0	2	106	autisme	6.67291853170732
0	1	2	106	autisme	1.28609222560976
0	0	3	106	autisme	3.93145109268293
0	1	3	106	autisme	-7.92426286829268
0	0	1	107	autisme	6.73383310853659
0	1	1	107	autisme	-5.77391836219512
0	0	1	108	autisme	-4.35414600121951
0	1	1	108	autisme	-4.97557109756098
0	0	2	108	autisme	2.42935337804878
0	1	2	108	autisme	6.58752554268293
0	0	3	108	autisme	4.04846691341463
0	1	3	108	autisme	8.39526680243902
0	1	1	109	autisme	7.34684860365854
0	1	3	109	autisme	12.0368830463415
1	0	1	2	autisme	-2.22273205731707
1	1	1	2	autisme	10.1529569182927
1	1	3	3	autisme	6.70899178780488
1	1	1	4	autisme	-1.96270185487805
1	0	2	4	autisme	-3.35294975
1	1	2	4	autisme	16.7479217939024
1	1	3	4	autisme	5.06568280609756
1	0	1	5	autisme	5.08231976829268
1	1	1	5	autisme	-10.417192245122
1	0	2	5	autisme	-7.24272903780488
1	1	2	5	autisme	1.0110664195122
1	0	3	5	autisme	1.64609051463415
1	1	3	5	autisme	14.631979847561
1	0	1	6	autisme	1.90265274878049
1	1	1	6	autisme	2.32272641829268
1	0	2	6	autisme	-8.86744789268293
1	1	2	6	autisme	-5.10718334268293
1	0	3	6	autisme	-30.3589794829268
1	0	1	7	autisme	-2.85128065
1	1	1	7	autisme	13.6189810109756
1	0	1	8	autisme	-5.88868541219512
1	1	1	8	autisme	2.73098041829268
1	0	2	8	autisme	-12.753828797561
1	1	1	9	autisme	13.6359962597561
1	0	3	9	autisme	19.5630629768293
1	0	2	0	autistische	6.60985573780488
1	1	2	0	autistische	11.3715865060976
1	0	3	0	autistische	-3.62769367926829
1	1	3	0	autistische	-1.08073343902439
0	1	1	100	autistische	-7.18005147926829
0	0	1	101	autistische	11.2194822573171
0	0	2	101	autistische	-6.40638865121951
0	0	3	101	autistische	-7.19125560487805
0	1	3	101	autistische	0.0635099097560975
0	0	2	102	autistische	-1.03274169268293
0	1	2	102	autistische	6.1092150195122
0	0	3	102	autistische	11.6228353573171
0	1	3	102	autistische	11.2566049634146
0	0	1	103	autistische	4.38841434634146
0	1	1	103	autistische	-7.73543260731707
0	0	2	103	autistische	-6.08033728292683
0	1	2	103	autistische	3.03845390853659
0	0	3	103	autistische	-7.96561805609756
0	1	3	103	autistische	14.1220208268293
0	1	1	104	autistische	13.7306302902439
0	0	2	104	autistische	0.178000880487805
0	1	2	104	autistische	4.6106325695122
0	0	3	104	autistische	-1.94894817317073
0	1	3	104	autistische	-8.29637893536585
0	1	1	105	autistische	-21.5857383621951
0	0	2	105	autistische	-0.261120087804878
0	1	2	105	autistische	-6.30130881707317
0	0	3	105	autistische	4.3702751804878
0	1	3	105	autistische	2.77257847560976
0	0	1	106	autistische	-3.10489527926829
0	1	1	106	autistische	10.7846790353659
0	0	2	106	autistische	0.385705169512195
0	1	2	106	autistische	-1.95242440365854
0	0	1	107	autistische	11.2605966231707
0	1	1	107	autistische	4.31222826463415
0	0	1	108	autistische	-13.4343330658537
0	1	1	108	autistische	4.91075909512195
0	0	2	108	autistische	-2.73328622317073
0	1	2	108	autistische	-5.92398783536585
0	0	3	108	autistische	3.26485238658537
0	1	3	108	autistische	-11.8958123634146
0	1	2	109	autistische	-10.2724256353659
0	1	3	109	autistische	-7.99289469512195
1	0	1	2	autistische	-1.20488492195122
1	1	1	2	autistische	1.27355574268293
[truncated: 10,680 more rows]
