# Supplementary material for: ERP Responses to Regional Accent Reflect Two Distinct Processes of Perceptual Compensation
Source: Front Neurosci. 2019 Jun 14;13:546. doi: 10.3389/fnins.2019.00546 (PMC6587377; doi:10.3389/fnins.2019.00546)
Supplement: Supplementary file 1 [file Data_Sheet_1.ZIP › P600data.csv]

belgian	deviant_allophone	session	participant	word	amplitude
1	0	2	0	echt	-6.72420843995098
1	1	2	0	echt	5.91648944117647
1	0	3	0	echt	12.8657535582108
1	1	3	0	echt	-0.35471821875
1	1	2	1	echt	7.62596332352941
0	0	3	100	echt	-2.97883912806373
0	1	3	100	echt	2.23785157598039
0	0	2	101	echt	11.3834301384804
0	1	2	101	echt	-0.934894990196078
0	1	3	101	echt	-0.119974943627451
0	0	2	102	echt	-4.96631149754902
0	1	2	102	echt	0.938677720588235
0	0	3	102	echt	13.0389815594363
0	1	1	103	echt	6.55412042340686
0	0	2	103	echt	6.94624905821078
0	1	2	103	echt	3.30133454779412
0	0	3	103	echt	7.32313193811274
0	1	3	103	echt	-3.67173830821078
0	0	1	104	echt	4.79040844362745
0	1	1	104	echt	6.02013382230392
0	0	2	104	echt	15.023615307598
0	1	2	104	echt	-2.68327934681373
0	1	3	104	echt	-6.49615322120098
0	0	1	105	echt	4.83982504105392
0	1	1	105	echt	8.21658488235294
0	0	2	105	echt	1.87480259191176
0	1	2	105	echt	2.36668696568627
0	0	3	105	echt	3.84910864828431
0	1	3	105	echt	5.74870715012255
0	0	1	106	echt	1.52219381801471
0	1	1	106	echt	7.63990736397059
0	0	2	106	echt	-1.05006405882353
0	1	2	106	echt	-7.25239987745098
0	0	3	106	echt	-5.07137960294118
0	1	3	106	echt	2.52705835968137
0	0	1	107	echt	-6.74953341666667
0	1	1	107	echt	-1.00104397610294
0	0	1	108	echt	1.15888700735294
0	1	1	108	echt	-1.84871352328431
0	0	2	108	echt	1.69199207352941
0	1	2	108	echt	4.71915176286765
0	0	3	108	echt	0.0719547524509804
0	1	3	108	echt	-4.50394277818627
0	0	1	109	echt	4.7818751182598
0	1	2	109	echt	10.6354108045343
1	0	1	2	echt	0.0343815900735295
1	1	1	2	echt	2.98581220955882
1	1	1	3	echt	-3.15319316360294
1	0	2	3	echt	7.08589918872549
1	1	2	3	echt	4.22049550367647
1	0	3	3	echt	9.07510010110294
1	0	1	4	echt	-5.53140000551471
1	1	1	4	echt	-3.03409523223039
1	0	2	4	echt	6.24053228982843
1	1	2	4	echt	-0.0954706170343137
1	1	3	4	echt	-1.21609913480392
1	1	1	5	echt	8.0334917254902
1	1	2	5	echt	-0.603343943627451
1	0	3	5	echt	2.76135933333333
1	1	3	5	echt	0.217284479166667
1	1	1	6	echt	-10.646933120098
1	1	2	6	echt	8.77302467034314
1	0	3	6	echt	0.90966775122549
1	1	3	6	echt	-0.977686901960784
1	0	1	7	echt	2.58045073897059
1	1	1	7	echt	6.42056477205882
1	0	1	8	echt	6.34288211948529
1	1	1	8	echt	6.46094065563725
1	0	2	8	echt	7.13078663664216
1	1	1	9	echt	16.6820441556373
1	1	3	9	echt	5.47072066053922
1	0	2	0	echter	8.49606689828431
1	1	2	0	echter	-4.6658523682598
1	0	3	0	echter	9.05459849019608
1	1	3	0	echter	0.760442805147059
1	0	2	1	echter	1.26530363235294
1	1	2	1	echter	-8.75739769056372
0	0	1	100	echter	1.2854523627451
0	1	1	100	echter	11.0432481121324
0	1	3	100	echter	1.61898253370098
0	0	1	101	echter	2.20478279840686
0	1	1	101	echter	8.14462008026961
0	0	2	101	echter	1.09745760416667
0	0	3	101	echter	-4.3446238002451
0	1	3	101	echter	19.805853411152
0	0	2	102	echter	13.7518095318627
0	1	2	102	echter	4.67719724387255
0	0	3	102	echter	5.83035328553922
0	1	3	102	echter	7.66729650122549
0	0	1	103	echter	1.03711990808824
0	1	1	103	echter	7.98027784742647
0	1	2	103	echter	5.61463428982843
0	0	3	103	echter	11.4648137481618
0	1	3	103	echter	-4.98381374754902
0	0	1	104	echter	-3.64349051164216
0	1	1	104	echter	7.59307461213235
0	0	2	104	echter	5.98757433946078
0	1	2	104	echter	8.57631303247549
0	0	3	104	echter	1.79116904595588
0	1	3	104	echter	4.01824335171569
0	0	2	105	echter	1.17878759742647
0	1	2	105	echter	-0.819066536764706
0	0	3	105	echter	6.15359162867647
0	1	3	105	echter	5.75507263909314
0	0	1	106	echter	9.76204621078431
0	0	2	106	echter	3.25900841115196
0	0	3	106	echter	8.62619370220588
0	0	1	107	echter	3.86446857720588
0	1	1	107	echter	10.1333853020833
0	0	1	108	echter	-2.16454163602941
0	1	1	108	echter	13.2258989938725
0	0	2	108	echter	-2.80842125245098
0	1	2	108	echter	1.70775435477941
0	0	3	108	echter	1.58160360906863
0	1	3	108	echter	-9.23154825183824
1	0	1	2	echter	-0.593074218137255
1	1	1	2	echter	-1.39080651838235
1	0	1	3	echter	-6.99623747794118
1	0	1	4	echter	-11.7366329613971
1	0	2	4	echter	1.21788982291667
1	1	2	4	echter	0.112655826593137
1	0	3	4	echter	2.43227332598039
1	1	3	4	echter	-3.34102395588235
1	0	1	5	echter	4.46801409129902
1	1	1	5	echter	8.74893014276961
1	0	2	5	echter	13.3348399571078
1	1	2	5	echter	1.13968674203431
1	0	3	5	echter	1.32210611887255
1	1	3	5	echter	4.73553198468137
1	0	1	6	echter	2.02083777022059
1	1	1	6	echter	11.7912983805147
1	0	2	6	echter	2.64798279105392
1	0	3	6	echter	7.77472575428922
1	0	1	7	echter	-2.69606650796569
1	1	1	7	echter	15.659946814951
1	0	1	8	echter	2.76411687193627
1	1	1	8	echter	-5.46587685110294
1	0	1	9	echter	1.8547104497549
1	0	2	0	echtgenoot	1.35003848468137
1	1	2	0	echtgenoot	-3.98167750428922
1	0	3	0	echtgenoot	0.144571770833333
1	1	3	0	echtgenoot	0.771542838235294
1	0	1	1	echtgenoot	0.409459129289216
1	0	2	1	echtgenoot	-3.17809787009804
0	1	3	100	echtgenoot	-0.542855746323529
0	0	1	101	echtgenoot	-11.610842033701
0	1	1	101	echtgenoot	-4.40263271813726
0	0	2	101	echtgenoot	3.10096142156863
0	1	2	101	echtgenoot	2.85131925306373
0	0	3	101	echtgenoot	-6.42124146017157
0	1	3	101	echtgenoot	-3.63996266237745
0	0	3	102	echtgenoot	0.787666341911765
0	1	3	102	echtgenoot	14.9131507708333
0	0	1	103	echtgenoot	-1.66361806311275
0	0	2	103	echtgenoot	-0.428112765931373
0	1	2	103	echtgenoot	0.12907118504902
0	0	3	103	echtgenoot	-1.90922054105392
0	1	3	103	echtgenoot	2.74358191789216
0	1	1	104	echtgenoot	5.42834914093137
0	0	2	104	echtgenoot	-5.19800129963235
0	1	2	104	echtgenoot	-8.51756477634804
0	1	3	104	echtgenoot	-4.10383862806373
0	1	1	105	echtgenoot	-4.75131793443627
0	0	2	105	echtgenoot	1.08380821936275
0	1	2	105	echtgenoot	1.59192334068627
0	0	3	105	echtgenoot	3.69599679473039
0	1	3	105	echtgenoot	-0.50428318627451
0	0	1	106	echtgenoot	4.99541549938725
0	1	1	106	echtgenoot	4.87614257352941
0	0	2	106	echtgenoot	-7.86356743811274
0	1	2	106	echtgenoot	3.94885857843137
0	0	3	106	echtgenoot	3.25882774203431
0	1	3	106	echtgenoot	-1.99404150061275
0	1	1	107	echtgenoot	1.07948495955882
0	0	1	108	echtgenoot	-4.10594236213235
0	1	1	108	echtgenoot	3.62721957965686
0	0	2	108	echtgenoot	-6.55446414583333
0	1	2	108	echtgenoot	5.59125075980392
0	0	3	108	echtgenoot	-2.58220341973039
0	1	3	108	echtgenoot	0.326156979166667
0	0	2	109	echtgenoot	-1.17133909313725
0	1	3	109	echtgenoot	-0.433703197916667
1	0	1	2	echtgenoot	1.91066375
1	1	1	2	echtgenoot	-2.24187246997549
1	0	1	3	echtgenoot	12.3851973860294
1	1	1	3	echtgenoot	-13.2551573897059
1	0	2	3	echtgenoot	-9.60961764705882
1	0	3	3	echtgenoot	-12.2277524129902
1	0	1	4	echtgenoot	-5.30213171446078
1	1	1	4	echtgenoot	9.6759492689951
1	0	2	4	echtgenoot	1.10734958517157
1	1	2	4	echtgenoot	1.61252053492647
1	0	3	4	echtgenoot	2.42563468995098
1	1	3	4	echtgenoot	2.32474341176471
1	0	1	5	echtgenoot	10.0451888541667
1	1	1	5	echtgenoot	4.55478880085784
1	0	2	5	echtgenoot	8.44198363541667
1	1	2	5	echtgenoot	2.70789287683824
1	0	3	5	echtgenoot	0.640151196691176
1	1	3	5	echtgenoot	3.51066401164216
1	0	1	6	echtgenoot	2.63219874877451
1	1	1	6	echtgenoot	1.12778963357843
1	0	2	6	echtgenoot	-7.09096829656863
1	1	2	6	echtgenoot	-7.68030441176471
1	1	3	6	echtgenoot	-10.769513557598
1	0	1	7	echtgenoot	-1.1017342310049
1	1	1	7	echtgenoot	2.28328762377451
1	0	1	8	echtgenoot	-0.562926125612745
1	1	1	8	echtgenoot	0.315989200980392
1	0	2	8	echtgenoot	3.13315766053922
1	0	2	9	echtgenoot	-23.5956669387255
1	1	2	9	echtgenoot	-8.66641514767157
1	0	2	0	echtgenote	6.17231750306373
1	1	2	0	echtgenote	-3.03398904534314
1	1	3	0	echtgenote	-0.546919365808823
1	0	2	1	echtgenote	-7.70668575612745
0	0	1	101	echtgenote	4.33488844301471
0	1	1	101	echtgenote	0.834410128676471
0	1	2	101	echtgenote	-16.7450200716912
0	0	3	101	echtgenote	-5.64965069914216
0	1	3	101	echtgenote	9.65281632781863
0	0	2	102	echtgenote	2.30052786029412
0	1	2	102	echtgenote	-0.520524621323529
0	0	3	102	echtgenote	6.47303140257353
0	1	3	102	echtgenote	10.4355707003676
0	0	1	103	echtgenote	3.21209456556373
0	1	1	103	echtgenote	0.593044185661765
0	1	2	103	echtgenote	5.0485738560049
0	0	3	103	echtgenote	-2.17921807781863
0	1	3	103	echtgenote	-0.888989958333333
0	0	1	104	echtgenote	3.00202816237745
0	1	1	104	echtgenote	5.21951437928922
0	0	2	104	echtgenote	1.67921544669118
0	1	2	104	echtgenote	5.08353855637255
0	0	3	104	echtgenote	2.79026543627451
0	1	3	104	echtgenote	0.650252097426471
0	0	2	105	echtgenote	-0.201033341911765
0	1	2	105	echtgenote	-1.13108836090686
0	0	3	105	echtgenote	1.10678121752451
0	1	3	105	echtgenote	5.92928577512255
0	0	1	106	echtgenote	-7.7208114442402
0	1	1	106	echtgenote	12.4996606311275
0	0	2	106	echtgenote	-2.94832627389706
0	1	2	106	echtgenote	4.60698258272059
0	0	3	106	echtgenote	-2.45076611764706
0	0	1	107	echtgenote	4.85679884007353
0	1	1	107	echtgenote	10.3135244944853
0	0	1	108	echtgenote	-0.118898522671569
0	1	1	108	echtgenote	2.82734313296569
0	0	2	108	echtgenote	-5.39727383823529
0	1	2	108	echtgenote	-2.15500064828431
0	0	3	108	echtgenote	1.45713037928922
0	1	3	108	echtgenote	0.672243234068628
0	1	1	109	echtgenote	4.73816109252451
1	0	1	2	echtgenote	-14.4691229417892
1	1	1	2	echtgenote	1.25402806127451
1	0	1	3	echtgenote	-2.39154121262255
1	1	1	3	echtgenote	-9.75544241727941
1	0	1	4	echtgenote	-2.80182250490196
1	1	1	4	echtgenote	-13.6501725539216
1	0	2	4	echtgenote	0.218683857230392
1	0	3	4	echtgenote	-1.0941090245098
1	1	3	4	echtgenote	5.01933443014706
1	0	1	5	echtgenote	0.736990229779412
1	1	1	5	echtgenote	10.6279726770833
1	0	2	5	echtgenote	1.31239591911765
1	1	2	5	echtgenote	3.0166737120098
1	0	3	5	echtgenote	3.66412684313726
1	1	3	5	echtgenote	5.08711903860294
1	0	1	6	echtgenote	-7.63592471629902
1	0	2	6	echtgenote	0.866919436887255
1	1	2	6	echtgenote	4.61442309987745
1	0	3	6	echtgenote	3.34913147365196
1	1	3	6	echtgenote	5.05327512806373
1	0	1	7	echtgenote	5.2301797745098
1	1	1	7	echtgenote	-10.0656813431373
1	0	1	8	echtgenote	-2.80679657291667
1	1	1	8	echtgenote	3.87522115502451
1	0	2	8	echtgenote	0.627436175245098
1	1	2	8	echtgenote	0.307450148897059
1	0	2	9	echtgenote	5.77885570772059
1	1	3	9	echtgenote	1.68703951593137
1	0	2	0	echtpaar	3.2348254564951
1	1	2	0	echtpaar	2.20469176164216
1	0	3	0	echtpaar	-2.87344306066176
1	1	3	0	echtpaar	4.4366305435049
1	1	1	1	echtpaar	6.52405486948529
0	1	1	101	echtpaar	4.39002001960784
0	0	2	101	echtpaar	-4.32909998039216
0	1	2	101	echtpaar	8.42667092708333
0	0	3	101	echtpaar	5.88919827879902
0	1	1	102	echtpaar	6.90863258210784
0	1	2	102	echtpaar	7.98205053676471
0	0	3	102	echtpaar	2.74862758823529
0	1	3	102	echtpaar	8.13779952634804
0	0	1	103	echtpaar	1.70683216666667
0	1	1	103	echtpaar	6.97804692892157
0	0	2	103	echtpaar	-1.8790841372549
0	1	2	103	echtpaar	6.25112227328431
0	0	3	103	echtpaar	-0.393145031862745
0	1	3	103	echtpaar	2.08140181678922
0	0	1	104	echtpaar	4.44239323039216
0	1	1	104	echtpaar	3.04451015134804
0	0	2	104	echtpaar	1.65474759497549
0	1	2	104	echtpaar	1.69642381311275
0	0	3	104	echtpaar	8.05566488357843
0	1	3	104	echtpaar	-3.14928117034314
0	0	1	105	echtpaar	-11.5431553939951
0	0	2	105	echtpaar	-0.813554117647059
0	1	2	105	echtpaar	-5.66209262193627
0	0	3	105	echtpaar	-3.91401322058824
0	1	3	105	echtpaar	2.15032711335784
0	0	1	106	echtpaar	-1.94680359742647
0	1	1	106	echtpaar	8.3687095692402
0	0	2	106	echtpaar	-4.60469196629902
0	0	1	107	echtpaar	-6.78123259926471
0	1	1	107	echtpaar	-2.59522053063725
0	0	1	108	echtpaar	-3.64945530821078
0	1	1	108	echtpaar	-1.50609805453431
0	0	2	108	echtpaar	-0.060217181372549
0	1	2	108	echtpaar	4.29753324019608
0	0	3	108	echtpaar	6.0799090435049
0	1	3	108	echtpaar	6.06055108639706
0	0	1	109	echtpaar	6.76799302941176
0	1	1	109	echtpaar	8.14694427389706
0	0	2	109	echtpaar	2.17680852512255
0	1	2	109	echtpaar	13.8792155949755
1	0	1	2	echtpaar	8.79917087316177
1	1	1	2	echtpaar	-7.17808038112745
1	0	1	3	echtpaar	-2.75075430943627
1	0	1	4	echtpaar	-13.5988944938725
1	0	2	4	echtpaar	-1.83404432414216
1	1	2	4	echtpaar	4.75008508823529
1	0	3	4	echtpaar	-2.80987397365196
1	1	3	4	echtpaar	-4.3325718560049
1	0	1	5	echtpaar	-4.66655430882353
1	1	1	5	echtpaar	-1.54161301838235
1	0	2	5	echtpaar	-2.57710849693627
1	1	2	5	echtpaar	4.20577949264706
1	0	3	5	echtpaar	-0.421370104166667
1	1	3	5	echtpaar	0.903187721813726
1	1	1	6	echtpaar	8.30668821629902
1	0	2	6	echtpaar	-16.8196128792892
1	0	3	6	echtpaar	1.6036332689951
1	1	3	6	echtpaar	0.461455520833333
1	0	1	7	echtpaar	10.2387302830882
1	1	1	7	echtpaar	-8.53337338848039
1	0	1	8	echtpaar	-8.51725776102941
1	1	1	8	echtpaar	0.0367230612745098
1	1	1	9	echtpaar	5.21207838051471
1	0	2	9	echtpaar	3.21064991176471
1	1	2	9	echtpaar	0.864980120098039
1	0	3	9	echtpaar	-12.6826388780637
1	1	3	9	echtpaar	-0.18075650245098
1	0	2	0	effect	11.4720868406863
1	0	3	0	effect	-5.82265373284314
1	1	3	0	effect	4.0200179877451
1	0	2	1	effect	5.31690047794118
0	0	1	100	effect	-6.85837935477941
0	1	1	100	effect	4.4603651685049
0	0	2	100	effect	7.8042643125
0	0	1	101	effect	21.1520262689951
0	1	1	101	effect	2.19991048835784
0	0	2	101	effect	8.6339214932598
0	1	2	101	effect	10.163883
0	0	3	101	effect	15.5352476102941
0	1	3	101	effect	0.711215148897059
0	0	2	102	effect	5.54005350919118
0	1	2	102	effect	-3.32796513664216
0	0	3	102	effect	1.34391689031863
0	1	3	102	effect	9.33860151838235
0	0	1	103	effect	-14.6986288039216
0	1	1	103	effect	-6.15532182781863
0	0	2	103	effect	7.24792865931373
0	1	2	103	effect	1.9671341807598
0	0	3	103	effect	-4.99749453308824
0	1	3	103	effect	-4.63534132781863
0	0	1	104	effect	-7.59067527941176
0	1	1	104	effect	19.2439835245098
0	0	2	104	effect	-4.5036978002451
0	1	2	104	effect	1.01541713848039
0	0	3	104	effect	-6.12881415931373
0	1	3	104	effect	-0.512835586397059
0	0	1	105	effect	1.16376996446078
0	0	2	105	effect	-2.30654925
0	1	2	105	effect	-1.36496528615196
0	0	3	105	effect	1.56692642953431
0	1	3	105	effect	2.51330360232843
0	0	1	106	effect	2.55310296017157
0	1	1	106	effect	3.83896949754902
0	0	2	106	effect	2.22443934007353
0	0	3	106	effect	-3.95889693627451
0	1	3	106	effect	0.438721250612745
0	0	1	107	effect	0.862614634191176
0	1	1	107	effect	-12.9722047224265
0	0	1	108	effect	-5.89494590318627
0	1	1	108	effect	1.29247436764706
0	1	2	108	effect	3.09430161397059
0	0	3	108	effect	2.09360356617647
0	1	3	108	effect	-4.65851675612745
0	1	1	109	effect	4.31816611764706
0	1	2	109	effect	1.40833850735294
1	0	1	2	effect	-2.75786629473039
1	1	1	2	effect	-0.688922975490196
1	0	1	3	effect	9.67193533026961
1	1	1	3	effect	11.4947487714461
1	1	3	3	effect	4.25011078431373
1	0	1	4	effect	1.56197425061274
1	1	1	4	effect	-4.86021522058823
1	0	3	4	effect	-5.14016322610294
1	1	3	4	effect	-2.29426052818627
1	0	1	5	effect	13.4828706519608
1	1	1	5	effect	0.400096341911765
1	0	2	5	effect	-2.14716043995098
1	1	2	5	effect	-0.336627732230392
1	0	3	5	effect	3.07992486519608
1	1	3	5	effect	-9.007067625
1	0	2	6	effect	2.59045044730392
1	1	2	6	effect	0.813212993872549
1	0	3	6	effect	0.168667322916667
1	1	1	7	effect	6.95162019852941
1	1	1	8	effect	2.27474926286765
1	1	2	8	effect	0.0886851917892157
1	1	1	9	effect	17.0308451623774
1	0	2	9	effect	14.8940811231618
1	1	2	9	effect	-1.54425818137255
1	0	3	9	effect	-1.00907024632353
1	0	2	0	effectief	-3.25968856678922
1	1	2	0	effectief	-5.46694621078431
1	1	3	0	effectief	-11.3652833511029
1	0	2	1	effectief	-6.26848620465686
0	1	1	100	effectief	10.9915133204657
0	0	2	100	effectief	10.6043023235294
0	1	3	100	effectief	1.60651068504902
0	0	1	101	effectief	4.49669935171569
0	0	2	101	effectief	-6.97515459742647
0	1	2	101	effectief	3.7941971495098
0	0	3	101	effectief	1.81420786580882
0	1	3	101	effectief	-3.56685839460784
0	1	1	102	effectief	6.30002528125
0	0	2	102	effectief	6.66273694056373
0	1	2	102	effectief	1.58574921507353
0	1	3	102	effectief	8.82516724203431
0	0	1	103	effectief	-6.0517215379902
0	1	1	103	effectief	6.37234659129902
0	0	2	103	effectief	-2.63257091053922
0	1	2	103	effectief	1.63186490379902
0	0	3	103	effectief	6.36246238848039
0	1	3	103	effectief	-4.15871334191176
0	0	1	104	effectief	-2.91405940931373
0	1	1	104	effectief	5.10822821997549
0	0	2	104	effectief	29.9310221636029
0	1	2	104	effectief	-0.82532703370098
0	1	3	104	effectief	1.45209405085784
0	0	1	105	effectief	-1.8605500692402
0	1	1	105	effectief	1.02294024509804
0	0	2	105	effectief	0.228780052696078
0	1	2	105	effectief	6.07280929166667
0	1	3	105	effectief	-5.34014239031863
0	0	1	106	effectief	8.1548415814951
0	1	1	106	effectief	2.09181620281863
0	0	2	106	effectief	-6.35117643566177
0	1	2	106	effectief	0.555062993259804
0	0	3	106	effectief	2.46105407843137
0	1	3	106	effectief	2.58537638419118
0	0	1	108	effectief	-7.68635919362745
0	1	1	108	effectief	3.98278427267157
0	0	2	108	effectief	-2.62345952879902
0	1	2	108	effectief	-2.01270694301471
0	0	3	108	effectief	-0.652888056372549
0	1	3	108	effectief	-1.36762463296569
0	1	1	109	effectief	12.7547673952206
0	0	2	109	effectief	18.0638757052696
0	1	3	109	effectief	7.17943320220588
1	0	1	2	effectief	-3.70625125796569
1	1	1	2	effectief	0.486702523897059
1	1	1	3	effectief	1.50348890563725
1	1	1	4	effectief	-0.0389880606617647
1	0	2	4	effectief	0.955334576593137
1	1	2	4	effectief	6.6380191685049
1	0	3	4	effectief	7.12571147977941
1	1	3	4	effectief	11.1993840251225
1	0	1	5	effectief	3.22288407536765
1	1	1	5	effectief	4.55704558088235
1	0	2	5	effectief	4.42881193259804
1	1	2	5	effectief	9.29275691421569
1	0	3	5	effectief	-1.25001743014706
1	1	3	5	effectief	-13.4153620447304
1	0	1	6	effectief	0.444481110294118
1	1	1	6	effectief	8.36714329595588
1	1	2	6	effectief	6.50475501102941
1	0	3	6	effectief	-9.45854669178922
1	0	1	7	effectief	6.85157493259804
1	1	1	7	effectief	-5.88270882781863
1	0	1	8	effectief	4.42706397365196
1	1	1	8	effectief	1.24761846323529
1	0	2	8	effectief	0.862140784313726
1	1	1	9	effectief	13.3334361991422
1	1	2	9	effectief	6.14582953553922
1	0	2	0	ellende	-4.0080321752451
1	1	2	0	ellende	2.98805432965686
1	0	3	0	ellende	3.48614596997549
1	1	3	0	ellende	0.404660185661765
1	0	1	1	ellende	20.1142781556373
1	1	1	1	ellende	-12.6749029871324
1	1	2	1	ellende	1.8587969932598
0	0	1	101	ellende	-3.31924738051471
0	1	1	101	ellende	-13.9739939246324
0	0	2	101	ellende	-1.46696080453431
0	1	2	101	ellende	2.02328313970588
0	0	3	101	ellende	-3.45745913235294
0	1	3	101	ellende	-10.2452971905637
0	0	2	102	ellende	-3.38836821507353
0	1	3	102	ellende	3.91252992892157
0	0	1	103	ellende	-9.14121531433824
0	1	1	103	ellende	11.0899568229167
0	0	2	103	ellende	-0.123857565563725
0	1	2	103	ellende	-0.0848665330882353
0	0	3	103	ellende	4.23999638664216
0	1	3	103	ellende	-5.13296675857843
0	0	1	104	ellende	-3.97196705514706
0	1	1	104	ellende	3.73368763970588
0	0	2	104	ellende	3.42134665012255
0	1	2	104	ellende	4.93465694607843
0	0	3	104	ellende	18.9141792022059
0	1	3	104	ellende	5.29673529166667
0	0	1	105	ellende	0.972550452818628
0	0	2	105	ellende	2.50037603676471
0	1	2	105	ellende	-0.24496771752451
0	0	3	105	ellende	-1.41789458578431
0	1	3	105	ellende	1.13526287316176
0	0	1	106	ellende	2.9301595379902
0	1	1	106	ellende	-2.71316289154412
0	0	2	106	ellende	1.51097793259804
0	1	2	106	ellende	-0.0329238633578431
0	0	3	106	ellende	4.09653605943627
0	1	3	106	ellende	-0.612374912990196
0	0	1	107	ellende	9.30920117463235
0	1	1	107	ellende	-0.355479016544118
0	0	1	108	ellende	-3.57974326531863
0	1	1	108	ellende	3.82687763848039
0	0	2	108	ellende	-3.28678378860294
0	1	2	108	ellende	-1.76202478308824
0	0	3	108	ellende	1.17860388419118
0	1	3	108	ellende	-1.17617612071078
0	1	1	109	ellende	5.03971280453431
0	0	2	109	ellende	0.60173734129902
1	0	1	2	ellende	-1.20606916176471
1	1	1	2	ellende	-1.95218019301471
1	0	1	3	ellende	9.59988371997549
1	1	1	3	ellende	1.42547535294118
1	1	2	3	ellende	1.75031764215686
1	0	1	4	ellende	-8.89998976838235
1	1	1	4	ellende	-3.38770594117647
1	0	2	4	ellende	6.0924924185049
1	1	2	4	ellende	0.0892328394607843
1	1	3	4	ellende	-0.843589482843137
1	0	1	5	ellende	3.82617692892157
1	1	1	5	ellende	-0.0523942028186275
1	0	2	5	ellende	-2.27196531740196
1	1	2	5	ellende	-3.11501695343137
1	0	3	5	ellende	13.1816589656863
1	1	1	6	ellende	-2.05419161948529
1	0	2	6	ellende	0.520026099264706
1	1	2	6	ellende	5.37461915196078
1	0	3	6	ellende	-10.6819820465686
1	1	3	6	ellende	-1.49732535171569
1	0	1	7	ellende	-0.657128139705882
1	1	1	7	ellende	-4.77733195588235
1	0	1	8	ellende	-5.10449054473039
1	1	1	8	ellende	-7.64021593566176
1	0	1	9	ellende	3.41466666605392
1	1	3	9	ellende	-8.30722596384804
1	0	2	0	en	-2.86219352573529
1	1	2	0	en	1.65038736151961
1	0	3	0	en	4.02644326593137
1	1	3	0	en	-3.47087140196078
1	1	1	1	en	14.0781431158088
0	1	3	100	en	3.0964112377451
0	1	1	101	en	-2.03364709191176
0	1	2	101	en	10.7824538884804
0	0	3	101	en	-3.64407963848039
0	0	2	102	en	6.88181258884804
0	1	2	102	en	-0.18922606495098
0	0	3	102	en	5.33312982904412
0	1	3	102	en	3.56029761948529
0	0	1	103	en	-2.80440775367647
0	1	1	103	en	0.363218006127451
0	0	2	103	en	8.43312025183823
0	1	2	103	en	4.44553436580882
0	0	3	103	en	5.2908681942402
0	1	3	103	en	4.97458421568627
0	1	1	104	en	0.325347473651961
0	0	2	104	en	-15.4539828296569
0	1	2	104	en	-1.06925991421569
0	0	3	104	en	-0.406672114583333
0	0	1	105	en	-5.44608328676471
0	1	1	105	en	2.82359208333333
0	0	2	105	en	-6.85594031617647
0	0	3	105	en	-6.78847976409314
0	1	3	105	en	-7.3995220067402
0	0	1	106	en	12.2576307984069
0	1	1	106	en	6.46358881862745
0	0	2	106	en	-5.86188384558824
0	0	3	106	en	1.55084397181373
0	0	1	107	en	7.66055519240196
0	1	1	107	en	-11.6521858302696
0	0	1	108	en	-6.03939352879902
0	1	1	108	en	-1.80021390625
0	0	2	108	en	0.652257582720588
0	1	2	108	en	1.29657355269608
0	0	3	108	en	-14.2589242144608
0	1	3	108	en	-0.233970340686275
0	0	3	109	en	-5.13002803860294
1	0	1	2	en	2.56902361948529
1	1	1	2	en	20.2674063560049
1	0	1	3	en	10.3407454185049
1	0	2	3	en	-10.6933853088235
1	1	1	4	en	5.47872635539216
1	0	2	4	en	2.89559807659314
1	1	2	4	en	2.71162427022059
1	1	3	4	en	-0.167025826593137
1	0	1	5	en	14.5008689515931
1	1	1	5	en	7.90388035355392
1	0	2	5	en	-0.683898365808823
1	1	2	5	en	-0.22932662745098
1	0	3	5	en	-3.54290042647059
1	1	3	5	en	-14.7156938970588
1	0	1	6	en	-1.75385180759804
1	1	1	6	en	-9.1200777879902
1	0	2	6	en	5.66592205514706
1	0	3	6	en	-4.45855106740196
1	1	3	6	en	-0.903146920343137
1	0	1	7	en	-0.174611422794118
1	1	1	7	en	0.556107905637255
1	0	1	8	en	1.62949055943627
1	1	1	8	en	-5.440603125
1	1	2	8	en	10.3663014534314
1	1	1	9	en	12.5619816280637
1	0	2	9	en	-9.64447183026961
1	1	2	9	en	-0.0804213363970589
1	0	3	9	en	-1.15629866727941
1	0	2	0	engel	3.86676996997549
1	1	2	0	engel	2.86273183088235
1	0	3	0	engel	0.39182793995098
1	1	3	0	engel	4.16058857843137
1	1	1	1	engel	2.6836307254902
1	1	2	1	engel	3.44916112254902
0	1	1	100	engel	14.1513943762255
0	0	2	100	engel	3.52268660477941
0	0	1	101	engel	7.38106402205882
0	0	2	101	engel	-3.70557040808824
0	1	2	101	engel	11.3585045453431
0	0	2	102	engel	1.80361929411765
0	1	2	102	engel	6.67719732230392
0	0	3	102	engel	-0.362587988357843
0	1	3	102	engel	16.7522266623775
0	0	1	103	engel	12.0942993958333
0	1	1	103	engel	2.5650523125
0	0	2	103	engel	-0.879331417279412
0	1	2	103	engel	-1.11962129289216
0	0	3	103	engel	11.8578808511029
0	0	1	104	engel	-0.0329328057598039
0	1	1	104	engel	2.63042180698529
0	0	2	104	engel	1.95529765441176
0	1	2	104	engel	11.9130397481618
0	0	3	104	engel	-0.496118028186275
0	1	3	104	engel	-1.75853269669118
0	0	1	105	engel	2.03346278002451
0	1	1	105	engel	0.170619333333333
0	1	2	105	engel	1.9958222064951
0	0	3	105	engel	8.54032759436275
0	0	2	106	engel	-4.72783875490196
0	0	3	106	engel	1.26780481678922
0	1	3	106	engel	0.596764398897059
0	0	1	107	engel	-2.65939844301471
0	1	1	107	engel	-4.57240259803922
0	0	1	108	engel	4.21895923713235
0	1	1	108	engel	-0.872247417892157
0	0	2	108	engel	6.52360378431373
0	1	2	108	engel	5.11667465870098
0	0	3	108	engel	0.859966128676471
0	1	3	108	engel	-4.67492766237745
0	0	1	109	engel	-5.83602959007353
0	0	2	109	engel	0.962089855392157
0	1	2	109	engel	5.36655636029412
0	0	3	109	engel	-5.87737166973039
0	1	3	109	engel	1.21459101348039
1	0	1	2	engel	-6.6820878125
1	1	1	2	engel	1.46438378186275
1	1	1	3	engel	1.38582928860294
1	0	1	4	engel	-6.72810956372549
1	0	2	4	engel	10.5643876427696
1	1	2	4	engel	-3.2596424877451
1	0	3	4	engel	1.76439472058824
1	1	3	4	engel	2.63012380208333
1	0	1	5	engel	6.58252184987745
1	1	1	5	engel	1.40512468995098
1	0	2	5	engel	5.69094279595588
1	0	3	5	engel	3.40370282965686
1	1	3	5	engel	2.72715005943627
1	0	1	6	engel	7.73792597487745
1	0	2	6	engel	7.45005433455882
1	0	3	6	engel	3.36626401593137
1	1	3	6	engel	-7.82944987867647
1	1	1	7	engel	2.0138463682598
1	0	1	8	engel	6.1631064129902
1	1	1	8	engel	2.29890902267157
1	1	1	9	engel	13.1454859828431
1	0	2	9	engel	-0.76394653247549
1	1	2	9	engel	8.90367732291667
1	0	3	9	engel	-8.04366471813725
1	0	2	0	Engelse	-2.19536778615196
1	1	2	0	Engelse	3.27580358578431
1	0	3	0	Engelse	-0.753635651348039
1	1	3	0	Engelse	0.101274659313726
1	0	1	1	Engelse	-8.45319645159314
1	1	2	1	Engelse	-16.2603689393382
0	1	1	101	Engelse	-3.18976788602941
0	1	2	101	Engelse	6.56145140012255
0	0	3	101	Engelse	-2.56362156372549
0	0	2	102	Engelse	5.73120186151961
0	1	2	102	Engelse	2.47491140134804
0	1	3	102	Engelse	6.84307857659314
0	0	1	103	Engelse	6.21314311519608
0	1	1	103	Engelse	7.05845298897059
0	0	2	103	Engelse	6.84102215502451
0	1	2	103	Engelse	-9.7768040557598
0	0	3	103	Engelse	-4.55676545343137
0	1	3	103	Engelse	-3.2161645435049
0	0	1	104	Engelse	-6.1827491127451
0	1	1	104	Engelse	5.93470670894608
0	0	2	104	Engelse	3.09122983088235
0	1	2	104	Engelse	-1.78369547365196
0	0	3	104	Engelse	-1.84242534987745
0	1	3	104	Engelse	8.02563335416667
0	1	1	105	Engelse	-3.91786442830882
0	0	2	105	Engelse	-7.91525168259804
0	1	2	105	Engelse	-6.04655239276961
0	1	3	105	Engelse	0.865696854779412
0	0	1	106	Engelse	9.44144379227941
0	1	1	106	Engelse	3.38585619730392
0	0	2	106	Engelse	1.5315333370098
0	1	2	106	Engelse	4.84566803615196
0	1	3	106	Engelse	-0.475299913602941
0	0	1	107	Engelse	-1.9858202064951
0	0	1	108	Engelse	5.16563825306373
0	1	1	108	Engelse	-2.26732380392157
0	0	2	108	Engelse	1.34910889522059
0	1	2	108	Engelse	2.9072346372549
0	0	3	108	Engelse	0.303025256127451
0	1	3	108	Engelse	-3.96772965747549
0	1	1	109	Engelse	6.84975722181373
0	0	2	109	Engelse	6.65972313541667
1	0	1	2	Engelse	-3.52772647181373
1	1	1	2	Engelse	2.45225240441176
1	0	1	3	Engelse	23.1678369466912
1	1	1	3	Engelse	10.1641891783088
1	1	3	3	Engelse	-0.876401223039216
1	0	1	4	Engelse	1.80889479044118
1	1	1	4	Engelse	1.36101879289216
1	0	2	4	Engelse	12.7487361875
1	1	2	4	Engelse	4.92377538357843
1	1	3	4	Engelse	-0.254172711397059
1	0	1	5	Engelse	9.47974498161765
1	1	1	5	Engelse	4.95572946262255
1	1	2	5	Engelse	-6.97623234497549
1	0	3	5	Engelse	2.63546562561275
1	1	3	5	Engelse	-18.6174685588235
1	0	1	6	Engelse	-5.32770028676471
1	0	2	6	Engelse	6.57479565931373
1	1	3	6	Engelse	-2.79786271568627
1	0	1	7	Engelse	4.28202144301471
1	1	1	7	Engelse	-0.649191607843137
1	0	1	8	Engelse	-0.944249332107843
1	1	1	8	Engelse	-6.21428355269608
1	0	2	8	Engelse	3.53472126654412
1	0	3	9	Engelse	-9.69531844301471
1	1	3	9	Engelse	-15.6178781372549
1	0	2	0	Engelsen	0.797752662990196
1	1	2	0	Engelsen	-2.18458645588235
1	0	3	0	Engelsen	-4.41801668382353
1	1	3	0	Engelsen	-2.8683860747549
0	0	1	100	Engelsen	-4.12965300490196
0	1	1	100	Engelsen	1.99897115012255
0	0	1	101	Engelsen	-0.445046294730392
0	1	1	101	Engelsen	0.362218936887255
0	0	2	101	Engelsen	-6.10445830943627
0	1	2	101	Engelsen	-9.13474422426471
0	0	3	101	Engelsen	-5.94465939705882
0	1	3	101	Engelsen	-0.495030773284314
0	0	2	102	Engelsen	-2.00484566237745
0	1	2	102	Engelsen	-0.39695581372549
0	0	3	102	Engelsen	8.40338230330882
0	0	1	103	Engelsen	2.8382508627451
0	1	1	103	Engelsen	11.7282030330882
0	0	2	103	Engelsen	-7.0650458370098
0	1	2	103	Engelsen	5.59839694791667
0	0	3	103	Engelsen	-5.05660197732843
0	1	3	103	Engelsen	0.399583667279412
0	0	1	104	Engelsen	-7.90921150490196
0	1	1	104	Engelsen	-0.0038813351715686
0	0	2	104	Engelsen	1.88866780330882
0	1	2	104	Engelsen	21.9522268872549
0	0	3	104	Engelsen	-9.70652971384804
0	1	3	104	Engelsen	22.1560080459559
0	0	1	105	Engelsen	-3.83482555085784
0	0	2	105	Engelsen	2.28270768811275
0	1	2	105	Engelsen	-3.36471787806373
0	0	3	105	Engelsen	7.96437663235294
0	1	3	105	Engelsen	5.55798331801471
0	0	1	106	Engelsen	4.72382013602941
0	1	1	106	Engelsen	-5.44183390012255
0	0	2	106	Engelsen	-2.41718848406863
0	0	3	106	Engelsen	1.62037566421569
0	0	1	107	Engelsen	0.691968933823529
0	1	1	107	Engelsen	1.2141075379902
0	0	1	108	Engelsen	-1.45267854411765
0	1	1	108	Engelsen	1.42059202879902
0	0	2	108	Engelsen	2.99219900796569
0	1	2	108	Engelsen	4.58874823835784
0	0	3	108	Engelsen	-9.0169284497549
0	1	3	108	Engelsen	-11.0656977328431
0	0	1	109	Engelsen	13.6325611029412
0	1	3	109	Engelsen	9.43449949693627
1	0	1	2	Engelsen	-8.22444822487745
1	1	1	2	Engelsen	-0.321627869485294
1	1	1	3	Engelsen	3.73494521813725
1	1	1	4	Engelsen	-5.36098718688725
1	0	2	4	Engelsen	1.69415047058824
1	1	2	4	Engelsen	-5.36116289460784
1	0	3	4	Engelsen	11.8854363866422
1	1	3	4	Engelsen	-0.550127953431373
1	0	1	5	Engelsen	7.01646238848039
1	1	1	5	Engelsen	6.26825953247549
1	0	2	5	Engelsen	7.85062494914216
1	1	2	5	Engelsen	-4.95041175551471
1	0	3	5	Engelsen	-4.41690780759804
1	0	1	6	Engelsen	-1.07152110906863
1	0	2	6	Engelsen	9.38274705147059
1	1	2	6	Engelsen	-5.03459915992647
1	0	3	6	Engelsen	6.34797603921569
1	1	3	6	Engelsen	-4.14539686948529
1	0	1	7	Engelsen	5.56105512009804
1	1	1	8	Engelsen	-0.120311746936275
1	0	2	9	Engelsen	0.189237753676471
1	1	2	9	Engelsen	-2.23663999693627
1	0	2	0	enkele	2.93271817340686
1	1	2	0	enkele	-3.04432361580882
1	0	3	0	enkele	7.18506000306373
1	1	3	0	enkele	-0.182197822916667
1	0	1	1	enkele	6.82710097181373
1	1	1	1	enkele	-4.49280609558823
0	0	1	100	enkele	0.0255445888480393
0	1	1	100	enkele	6.20405402879902
0	0	1	101	enkele	1.02268494852941
0	0	2	101	enkele	1.23368392830882
0	1	2	101	enkele	-8.34162455698529
0	0	3	101	enkele	0.677735790441176
0	1	3	101	enkele	-6.19661632414216
0	0	2	102	enkele	1.90236800919118
0	1	2	102	enkele	2.05691430882353
0	0	3	102	enkele	6.82443847487745
0	1	3	102	enkele	10.4960468370098
0	0	1	103	enkele	5.09880585661765
0	1	1	103	enkele	5.67811807230392
0	0	2	103	enkele	5.76589029718137
0	1	2	103	enkele	-7.31464906678922
0	0	3	103	enkele	-11.3366815465686
0	1	3	103	enkele	2.05082682965686
0	0	1	104	enkele	7.17034210539216
0	1	1	104	enkele	3.32343254473039
0	0	2	104	enkele	3.9695245692402
0	1	2	104	enkele	6.28729617953431
0	0	3	104	enkele	3.10687006617647
0	1	3	104	enkele	-3.74212454289216
0	0	1	105	enkele	13.8705546115196
0	1	1	105	enkele	-2.76512052083333
0	0	2	105	enkele	-0.732106672181373
0	0	1	106	enkele	-3.41185024877451
0	1	1	106	enkele	-0.516389863970588
0	1	2	106	enkele	0.0675486495098039
0	0	3	106	enkele	2.00556191973039
0	1	3	106	enkele	-0.704913863357843
0	0	1	107	enkele	1.21111153002451
0	1	1	107	enkele	-1.93249617340686
0	0	1	108	enkele	-8.21987430208333
0	1	1	108	enkele	-2.38247296507353
0	0	2	108	enkele	4.95409360171569
0	1	2	108	enkele	4.41968112132353
0	0	3	108	enkele	-11.5474343443627
0	1	3	108	enkele	1.61887848529412
0	0	3	109	enkele	-8.8449035067402
1	0	1	2	enkele	-1.91345610723039
1	1	1	2	enkele	-0.191334898284314
1	1	1	3	enkele	-6.39306528063725
1	1	1	4	enkele	1.95326496568627
1	0	2	4	enkele	8.98258385110294
1	1	2	4	enkele	-2.23741857230392
1	0	3	4	enkele	9.40857942401961
1	1	3	4	enkele	1.63079772916667
1	0	1	5	enkele	12.903467002451
1	1	1	5	enkele	3.36993204473039
1	0	2	5	enkele	-3.21778350367647
1	1	2	5	enkele	6.74768401041667
1	0	3	5	enkele	-0.732878098039216
1	0	1	6	enkele	17.3212650085784
1	0	2	6	enkele	-5.41109520281863
1	1	2	6	enkele	-5.2761404185049
1	0	3	6	enkele	-1.41072687377451
1	1	3	6	enkele	-0.812107269607843
1	0	1	7	enkele	16.5512483314951
1	1	1	7	enkele	10.2651870790441
1	0	1	8	enkele	-1.73004015012255
1	1	1	8	enkele	1.06803610294118
1	0	1	9	enkele	-7.64101369485294
1	1	2	9	enkele	7.58991859681373
1	0	2	0	enthousiasme	4.69750542034314
1	1	2	0	enthousiasme	-0.290796583946078
1	1	3	0	enthousiasme	-2.45070679963235
1	0	1	1	enthousiasme	-5.94414088051471
1	1	1	1	enthousiasme	2.49588615931373
0	1	2	100	enthousiasme	11.1405193688725
0	0	1	101	enthousiasme	-3.35909267892157
0	1	1	101	enthousiasme	2.61536475367647
0	0	2	101	enthousiasme	1.35081355759804
0	1	2	101	enthousiasme	9.25993618382353
0	0	3	101	enthousiasme	-2.1105074932598
0	1	3	101	enthousiasme	6.96688013541667
0	0	2	102	enthousiasme	-2.74947943259804
0	1	2	102	enthousiasme	12.4021335398284
0	0	1	103	enthousiasme	-6.10108182536765
0	0	2	103	enthousiasme	4.79525281188725
0	1	2	103	enthousiasme	6.40362515502451
0	0	3	103	enthousiasme	-0.407081996936274
0	1	3	103	enthousiasme	4.31075458639706
0	1	1	104	enthousiasme	2.68393232598039
0	0	2	104	enthousiasme	6.15804142647059
0	1	2	104	enthousiasme	-3.61033392463235
0	0	3	104	enthousiasme	-14.0401324632353
0	0	1	105	enthousiasme	3.66422071813725
0	1	1	105	enthousiasme	0.968541034926471
0	0	2	105	enthousiasme	-5.20752075980392
0	1	2	105	enthousiasme	13.4423230502451
0	1	3	105	enthousiasme	3.43452120404412
0	0	1	106	enthousiasme	2.93123991482843
0	1	1	106	enthousiasme	3.19583004963235
0	0	2	106	enthousiasme	-1.75340764767157
0	1	2	106	enthousiasme	-3.96670765441176
0	0	3	106	enthousiasme	-2.34089066666667
0	1	3	106	enthousiasme	0.368079413602941
0	0	1	107	enthousiasme	13.3947968314951
0	0	1	108	enthousiasme	-7.0426042377451
0	1	1	108	enthousiasme	-5.82487680330882
0	0	2	108	enthousiasme	-4.77464408088235
0	1	2	108	enthousiasme	-1.11466420404412
0	1	3	108	enthousiasme	-5.06515618137255
0	0	1	109	enthousiasme	9.3788108370098
0	1	1	109	enthousiasme	2.04242463909314
0	0	2	109	enthousiasme	0.895943175857843
0	1	3	109	enthousiasme	9.17307013909314
1	0	1	2	enthousiasme	4.51037559068627
1	1	1	2	enthousiasme	-4.78122290257353
1	0	1	3	enthousiasme	11.5773938468137
1	1	1	3	enthousiasme	-2.70970443627451
1	0	1	4	enthousiasme	-9.01899494852941
1	1	1	4	enthousiasme	-1.2363926875
1	1	2	4	enthousiasme	-2.62632142647059
1	0	3	4	enthousiasme	5.59202281066176
1	1	3	4	enthousiasme	0.876728835171569
1	0	1	5	enthousiasme	-2.73096995526961
1	1	1	5	enthousiasme	-8.69101440625
1	0	2	5	enthousiasme	9.10190241176471
1	1	2	5	enthousiasme	10.3103623498775
1	0	3	5	enthousiasme	10.0315397990196
1	1	3	5	enthousiasme	11.9715860116422
1	0	1	6	enthousiasme	12.7412395208333
1	0	2	6	enthousiasme	-2.75512432291667
1	1	2	6	enthousiasme	6.2778413057598
1	1	3	6	enthousiasme	-16.3320348829657
1	0	1	7	enthousiasme	-0.42184096752451
1	1	1	7	enthousiasme	-1.91179320588235
1	0	1	8	enthousiasme	-2.00986641666667
1	1	1	8	enthousiasme	0.949646578431373
1	0	1	9	enthousiasme	-3.36344698835784
1	1	2	9	enthousiasme	-5.5236308872549
1	0	3	9	enthousiasme	2.03580937990196
1	1	3	9	enthousiasme	-2.12734944362745
1	0	2	0	enthousiast	-3.43046734252451
1	1	2	0	enthousiast	10.4272227659314
1	0	3	0	enthousiast	-2.61424654718137
1	0	1	1	enthousiast	6.98277094117647
1	1	1	1	enthousiast	-2.37107177879902
1	0	2	1	enthousiast	13.1007407794118
0	0	1	100	enthousiast	0.780987135416667
0	0	3	100	enthousiast	2.85412252205882
0	0	2	101	enthousiast	-0.0335155490196078
0	1	2	101	enthousiast	-7.7986053939951
0	0	3	101	enthousiast	0.779909975490196
0	1	3	101	enthousiast	4.15505472365196
0	0	2	102	enthousiast	-5.90406409803922
0	1	2	102	enthousiast	11.1008193480392
0	0	3	102	enthousiast	5.77019303982843
0	0	1	103	enthousiast	-4.29470309865196
0	1	1	103	enthousiast	7.57828404656863
0	0	2	103	enthousiast	-6.10375535355392
0	1	2	103	enthousiast	10.2992921862745
0	0	3	103	enthousiast	0.44101490379902
0	1	3	103	enthousiast	5.93585224387255
0	0	1	104	enthousiast	0.133147837622549
0	1	1	104	enthousiast	1.24204178492647
0	1	2	104	enthousiast	-1.83234793137255
0	0	3	104	enthousiast	3.60404031801471
0	1	3	104	enthousiast	-1.41130829044118
0	0	1	105	enthousiast	-0.614179105392157
0	0	2	105	enthousiast	-1.38887515870098
0	1	2	105	enthousiast	1.28759780453431
0	1	3	105	enthousiast	6.72054212990196
0	0	1	106	enthousiast	-3.84993893382353
0	1	1	106	enthousiast	-1.57350333639706
0	1	2	106	enthousiast	-4.06323300735294
0	0	3	106	enthousiast	-5.85543067095588
0	0	1	107	enthousiast	16.3724926629902
0	1	1	107	enthousiast	6.17997258394608
0	0	1	108	enthousiast	-0.402527046568627
0	1	1	108	enthousiast	4.35648953553922
0	0	2	108	enthousiast	0.445845428308824
0	1	2	108	enthousiast	0.541186577205882
0	0	3	108	enthousiast	-4.3180854620098
0	1	3	108	enthousiast	10.3429356942402
0	0	1	109	enthousiast	-7.07207997671569
0	1	1	109	enthousiast	9.38809948345588
0	0	2	109	enthousiast	-4.68866407720588
0	1	2	109	enthousiast	0.297723873161765
1	0	1	2	enthousiast	-2.26007373958333
1	1	1	2	enthousiast	-1.59894417585784
1	0	1	3	enthousiast	7.87996061948529
1	1	1	3	enthousiast	9.12047635110294
1	0	1	4	enthousiast	10.5471930839461
1	1	1	4	enthousiast	5.14545958210784
1	0	2	4	enthousiast	-7.40127176715686
1	1	2	4	enthousiast	-1.43024879227941
1	0	3	4	enthousiast	1.69147009068627
1	1	3	4	enthousiast	2.44590241115196
1	0	1	5	enthousiast	9.5109311182598
1	1	1	5	enthousiast	-9.41039699509804
1	0	2	5	enthousiast	5.67174698835784
1	1	2	5	enthousiast	6.22628998713235
1	0	3	5	enthousiast	10.17273684375
1	0	1	6	enthousiast	-1.19464208394608
1	0	2	6	enthousiast	-18.0108640189951
1	1	2	6	enthousiast	-2.34365879840686
1	0	1	7	enthousiast	-2.69692464889706
1	1	1	7	enthousiast	4.44310048345588
1	0	1	8	enthousiast	3.34430877083333
1	1	1	8	enthousiast	-1.09699908517157
1	0	2	9	enthousiast	17.4488486231618
1	1	2	9	enthousiast	-2.25451592953431
1	0	2	0	enzovoort	0.903311802696078
1	1	2	0	enzovoort	-2.95591305821078
1	0	3	0	enzovoort	3.62015607720588
1	0	1	1	enzovoort	15.0915665643382
1	1	2	1	enzovoort	5.08243438602941
0	0	1	100	enzovoort	4.82217915073529
0	1	1	100	enzovoort	7.60375488112745
0	0	1	101	enzovoort	2.00572134926471
0	1	1	101	enzovoort	1.09477211397059
0	0	2	101	enzovoort	-2.5763031004902
0	1	2	101	enzovoort	3.66298901348039
0	0	3	101	enzovoort	1.65935408026961
0	1	3	101	enzovoort	1.53906300490196
0	0	2	102	enzovoort	-0.941657809436275
0	1	2	102	enzovoort	12.4161201917892
0	1	3	102	enzovoort	15.1468313866422
0	0	1	103	enzovoort	-5.6880236685049
0	1	1	103	enzovoort	1.05970332414216
0	0	2	103	enzovoort	0.441225686887255
0	1	2	103	enzovoort	-6.50465868811274
0	0	3	103	enzovoort	-5.56879743321078
0	1	3	103	enzovoort	-2.50474989276961
0	0	1	104	enzovoort	7.00595197794118
0	1	1	104	enzovoort	0.276506681372549
0	0	2	104	enzovoort	-0.544513612745098
0	1	2	104	enzovoort	-4.35118461948529
0	0	3	104	enzovoort	6.72883389767157
0	1	3	104	enzovoort	-1.39806315441176
0	0	1	105	enzovoort	10.8071522953431
0	1	1	105	enzovoort	5.35611091727941
0	0	2	105	enzovoort	1.40298847058824
0	0	3	105	enzovoort	-0.860979772671569
0	1	3	105	enzovoort	-6.84104866421569
0	0	1	106	enzovoort	-9.41351446262255
0	1	1	106	enzovoort	1.18861139031863
0	1	3	106	enzovoort	5.75114720098039
0	0	1	107	enzovoort	-6.276624625
0	1	1	107	enzovoort	6.88953620526961
0	0	1	108	enzovoort	5.8408462745098
0	0	2	108	enzovoort	3.12032020281863
0	1	2	108	enzovoort	5.54447300428922
0	0	3	108	enzovoort	-4.74459684558824
0	1	3	108	enzovoort	-1.17073314644608
0	0	1	109	enzovoort	2.16627420833333
0	1	2	109	enzovoort	0.788402271446078
0	1	3	109	enzovoort	-6.19088186519608
1	0	1	2	enzovoort	-12.515662466299
1	1	1	2	enzovoort	2.16379196262255
1	1	1	3	enzovoort	-5.40979431985294
1	1	3	3	enzovoort	1.33427862745098
1	0	1	4	enzovoort	1.04167163235294
1	1	1	4	enzovoort	-5.86114563419118
1	0	2	4	enzovoort	-0.435046070465686
1	1	2	4	enzovoort	11.1666413253676
1	0	3	4	enzovoort	0.814502715686275
1	1	3	4	enzovoort	5.47931341544118
1	0	1	5	enzovoort	6.0578076004902
1	1	1	5	enzovoort	-0.739881906862745
1	0	2	5	enzovoort	-5.35623495098039
1	1	2	5	enzovoort	2.4252257622549
1	0	3	5	enzovoort	11.9314240134804
1	1	3	5	enzovoort	-7.79866208455882
1	0	1	6	enzovoort	2.37025500735294
1	0	2	6	enzovoort	1.08274680208333
1	1	2	6	enzovoort	5.29416062683824
1	1	3	6	enzovoort	-6.44901038296569
1	0	1	7	enzovoort	3.13413402879902
1	1	1	7	enzovoort	6.35211497671569
1	0	1	8	enzovoort	-3.11156010171569
1	0	2	9	enzovoort	16.4707943529412
1	1	2	9	enzovoort	-10.0091409466912
1	0	2	0	essentieel	2.87187207720588
1	0	3	0	essentieel	14.2928863780637
1	1	3	0	essentieel	1.82546237990196
1	1	1	1	essentieel	3.1196018247549
0	0	1	100	essentieel	5.29169218198529
0	1	1	100	essentieel	2.78463227022059
0	1	2	100	essentieel	-3.30248160294118
0	0	1	101	essentieel	-9.53847016237745
0	1	1	101	essentieel	0.121216399509804
0	1	2	101	essentieel	2.16280476838235
0	1	3	101	essentieel	4.53927164460784
0	0	2	102	essentieel	-1.45497672610294
0	1	2	102	essentieel	8.38467594056373
0	1	3	102	essentieel	0.662150384803922
0	0	1	103	essentieel	-0.162435197303922
0	1	1	103	essentieel	2.40845556678922
0	0	2	103	essentieel	4.22531937132353
0	0	3	103	essentieel	-9.20241386642157
0	1	3	103	essentieel	-1.83918522977941
0	0	1	104	essentieel	8.87538760477941
0	1	1	104	essentieel	-5.24538617279412
0	0	2	104	essentieel	-2.94500063970588
0	1	2	104	essentieel	13.0708608878676
0	0	3	104	essentieel	0.633334901960784
0	1	3	104	essentieel	12.5813455373775
0	0	1	105	essentieel	-0.05912796875
0	1	1	105	essentieel	-4.5047580067402
0	0	2	105	essentieel	-1.3056738370098
0	1	2	105	essentieel	-1.83832941973039
0	0	3	105	essentieel	2.14441053737745
0	1	3	105	essentieel	14.2282108192402
0	0	1	106	essentieel	16.6333774963235
0	1	1	106	essentieel	5.23187647916667
0	1	2	106	essentieel	1.42372448897059
0	1	3	106	essentieel	4.25894249142157
0	0	1	107	essentieel	5.64282158823529
0	1	1	107	essentieel	-2.07948933210784
0	0	1	108	essentieel	3.3489833560049
0	1	1	108	essentieel	5.88685160539216
0	0	2	108	essentieel	2.58245648835784
0	1	2	108	essentieel	3.6815993192402
0	0	3	108	essentieel	-7.19898844791667
0	1	3	108	essentieel	6.59285362928922
0	1	1	109	essentieel	11.4482641893382
0	0	2	109	essentieel	11.1075290189951
1	0	1	2	essentieel	-2.34824441115196
1	1	1	2	essentieel	-7.45619579411765
1	0	1	3	essentieel	-0.0592503676470588
1	1	1	4	essentieel	-5.32710153737745
1	1	2	4	essentieel	5.95230009191176
1	0	3	4	essentieel	7.10734115318627
1	0	1	5	essentieel	-0.368640954044118
1	1	1	5	essentieel	1.83168501960784
1	0	2	5	essentieel	11.2060685612745
1	1	2	5	essentieel	1.43961324938725
1	0	3	5	essentieel	4.04694257598039
1	1	3	5	essentieel	13.8065406286765
1	0	1	6	essentieel	-13.6891552279412
1	0	2	6	essentieel	0.367349715686275
1	1	2	6	essentieel	12.7053571084559
1	1	3	6	essentieel	6.0969544620098
1	1	1	7	essentieel	5.64324015318627
1	0	1	8	essentieel	-22.8280780073529
1	1	1	8	essentieel	3.68333219791667
1	1	2	8	essentieel	-1.97980162622549
1	1	2	9	essentieel	-8.39925498835784
1	0	2	0	exemplaren	1.23968125306373
1	1	2	0	exemplaren	2.30634575
1	0	3	0	exemplaren	1.9433237310049
1	1	3	0	exemplaren	-9.49114093811274
1	0	1	1	exemplaren	-0.34632512622549
0	1	1	100	exemplaren	-2.22173458272059
0	0	2	100	exemplaren	-3.66545724387255
0	1	3	100	exemplaren	1.03932264705882
0	1	1	101	exemplaren	-1.93631744056373
0	0	2	101	exemplaren	-0.443669155637255
0	0	3	101	exemplaren	0.0277306556372549
0	1	3	101	exemplaren	4.26723815379902
0	0	2	102	exemplaren	1.24946020404412
0	0	1	103	exemplaren	0.56897349754902
0	1	1	103	exemplaren	11.7126759215686
0	0	2	103	exemplaren	2.93784090870098
0	1	2	103	exemplaren	6.67320893995098
0	0	3	103	exemplaren	-3.70128519301471
0	1	3	103	exemplaren	-0.203256237745098
0	0	1	104	exemplaren	-0.676260928308824
0	1	1	104	exemplaren	-2.79388404105392
0	0	2	104	exemplaren	-3.3100299620098
0	1	2	104	exemplaren	0.587350799632353
0	0	3	104	exemplaren	-1.10568383762255
0	1	3	104	exemplaren	-6.57743824509804
0	0	1	105	exemplaren	0.908534960784314
0	1	1	105	exemplaren	3.78308142340686
0	0	2	105	exemplaren	-8.32665833210784
0	1	2	105	exemplaren	4.2196296629902
0	0	3	105	exemplaren	7.95293722610294
0	1	3	105	exemplaren	-1.36025620833333
0	0	1	106	exemplaren	7.7095009620098
0	1	1	106	exemplaren	9.70394814705882
0	0	2	106	exemplaren	-3.5690539877451
0	1	2	106	exemplaren	6.12053494546569
0	0	3	106	exemplaren	5.05574246262255
0	1	3	106	exemplaren	4.2178748125
0	0	1	107	exemplaren	-1.20402190870098
0	1	1	107	exemplaren	10.1293490122549
0	0	1	108	exemplaren	1.33616248161765
0	1	1	108	exemplaren	-0.383400376838235
0	0	2	108	exemplaren	-2.10322920098039
0	1	2	108	exemplaren	-10.4177860796569
0	0	3	108	exemplaren	5.11814185355392
0	1	3	108	exemplaren	2.59959210968137
0	0	1	109	exemplaren	-20.9078726556373
0	1	2	109	exemplaren	5.12031162683824
0	0	3	109	exemplaren	11.6153912536765
0	1	3	109	exemplaren	-1.42148392585784
1	0	1	2	exemplaren	-4.51999065686275
1	1	1	2	exemplaren	4.0508401807598
1	1	1	3	exemplaren	1.73121188235294
1	0	2	3	exemplaren	13.543643716299
1	1	2	3	exemplaren	2.76559923406863
1	0	1	4	exemplaren	7.11153594546569
1	1	1	4	exemplaren	0.0401723253676471
1	0	2	4	exemplaren	-1.89577268933824
1	1	2	4	exemplaren	5.54676702573529
1	0	3	4	exemplaren	4.54129686213235
1	1	3	4	exemplaren	0.790516560661765
1	0	1	5	exemplaren	6.64972522610294
1	1	1	5	exemplaren	-3.0121898314951
1	0	2	5	exemplaren	11.6469403314951
1	1	2	5	exemplaren	6.30738246813725
1	0	3	5	exemplaren	-16.3926037947304
1	1	3	5	exemplaren	-2.88064307781863
1	0	1	6	exemplaren	11.3815209234069
1	1	1	6	exemplaren	6.05002128247549
1	0	2	6	exemplaren	10.6195817181373
1	0	1	7	exemplaren	3.17843182598039
1	1	1	7	exemplaren	-0.0567198174019608
1	0	1	8	exemplaren	-6.88982432843137
1	1	1	8	exemplaren	1.64134893688725
1	0	2	8	exemplaren	-4.075035375
1	0	1	9	exemplaren	-3.29951833210784
1	1	2	9	exemplaren	-18.699031161152
1	0	2	0	experiment	-1.13406998284314
1	1	2	0	experiment	-1.43678052267157
1	0	3	0	experiment	-0.550189767769608
1	0	1	1	experiment	-2.5459879375
1	1	1	1	experiment	15.5187477058824
1	1	2	1	experiment	2.71632304044118
0	0	3	100	experiment	5.00257408333333
0	1	1	101	experiment	4.00678008394608
0	0	2	101	experiment	-2.04738203676471
0	1	2	101	experiment	-0.141830634191176
0	1	3	101	experiment	-9.51738767585784
0	0	2	102	experiment	0.34500124877451
0	1	2	102	experiment	6.71631881985294
0	0	3	102	experiment	9.07833675735294
0	0	1	103	experiment	-0.250149384191176
0	1	1	103	experiment	12.6898192892157
0	0	2	103	experiment	-7.08507567585784
0	1	2	103	experiment	8.61206238357843
0	0	3	103	experiment	-7.4133453995098
0	1	3	103	experiment	-8.9204861317402
0	0	1	104	experiment	2.15507392892157
0	1	1	104	experiment	-3.19880732781863
0	0	2	104	experiment	-3.1500622935049
0	1	2	104	experiment	6.03063693688726
0	0	3	104	experiment	-13.6234226966912
0	1	3	104	experiment	-5.37126244791667
0	0	1	105	experiment	4.85970784987745
0	0	2	105	experiment	-2.62205635784314
0	1	2	105	experiment	0.833580458333333
0	0	3	105	experiment	-5.02837955943627
0	1	3	105	experiment	3.41438649142157
0	0	1	106	experiment	-4.11455470036765
0	1	1	106	experiment	2.58146878737745
0	0	2	106	experiment	-5.44061241421569
0	1	2	106	experiment	-0.294719351102941
0	0	3	106	experiment	1.93445111335784
0	0	1	107	experiment	-11.108711463848
0	1	1	107	experiment	0.969542556372549
0	0	1	108	experiment	-1.31088351041667
0	1	1	108	experiment	3.42069241482843
0	0	2	108	experiment	1.81051011764706
0	1	2	108	experiment	-0.579769253676471
0	0	3	108	experiment	-2.74157401164216
0	1	3	108	experiment	2.44640315318627
0	0	1	109	experiment	4.68929920833333
0	1	1	109	experiment	3.12202040992647
0	0	3	109	experiment	1.69775858884804
1	0	1	2	experiment	-5.14119977573529
1	1	1	2	experiment	-1.70357053676471
1	0	1	3	experiment	1.79296191911765
1	1	1	3	experiment	3.65125393566176
1	0	3	3	experiment	2.54020500245098
1	0	1	4	experiment	-0.118711460171569
1	1	1	4	experiment	0.548153332720588
1	0	2	4	experiment	4.28129307046569
1	1	2	4	experiment	-0.362402724264706
1	0	3	4	experiment	0.0842258958333333
1	0	1	5	experiment	4.06204134007353
1	1	1	5	experiment	17.87966865625
1	0	2	5	experiment	1.97963338419118
1	0	3	5	experiment	-5.59404989828431
1	1	3	5	experiment	4.99441280392157
1	0	1	6	experiment	5.06512839460784
1	1	1	6	experiment	-3.48639972794118
1	0	2	6	experiment	-0.637717100490196
1	1	2	6	experiment	13.2375629840686
1	0	3	6	experiment	-8.39661281801471
1	0	1	7	experiment	3.13699436335784
1	1	1	7	experiment	3.49482341421569
1	0	1	8	experiment	-1.58317578063725
1	1	1	8	experiment	-6.63989001164216
1	0	2	8	experiment	7.87161698713235
1	1	2	8	experiment	0.995885306985294
1	0	2	9	experiment	-4.97838449509804
1	1	2	9	experiment	-4.07671768259804
1	1	3	9	experiment	-2.00365665502451
1	0	2	0	extra	-1.37436918443627
1	1	2	0	extra	2.85088608394608
1	0	3	0	extra	13.8292567395833
1	1	3	0	extra	0.0913630661764706
1	1	1	1	extra	7.31221298161765
1	0	2	1	extra	13.826966473652
1	1	2	1	extra	10.3238938339461
0	1	1	100	extra	0.0557407469362745
0	0	3	100	extra	7.02081722120098
0	1	1	101	extra	-5.11627689889706
0	0	2	101	extra	-3.73732082046569
0	1	2	101	extra	-2.88519448835784
0	0	3	101	extra	-2.41836749816176
0	1	3	101	extra	3.37591905637255
0	1	1	102	extra	8.33388573284314
0	0	2	102	extra	3.5846063682598
0	1	2	102	extra	0.580093634803922
0	0	3	102	extra	8.92998673039216
0	0	1	103	extra	7.82956746078431
0	1	1	103	extra	1.56776743137255
0	0	2	103	extra	-4.46096487683824
0	1	2	103	extra	-3.48414258210784
0	0	3	103	extra	-3.81783440379902
0	1	3	103	extra	1.5587881182598
0	0	1	104	extra	6.21043151654412
0	1	1	104	extra	3.58075815747549
0	0	2	104	extra	1.5078736942402
0	1	2	104	extra	5.04740240563726
0	0	1	105	extra	0.629172761029412
0	0	2	105	extra	15.7520791501225
0	1	2	105	extra	8.91622499264706
0	0	3	105	extra	2.81338017279412
0	1	3	105	extra	6.51302096507353
0	0	1	106	extra	-7.82750459926471
0	1	1	106	extra	4.81315754534314
0	0	2	106	extra	-7.06396505514706
0	0	3	106	extra	1.6270860557598
0	1	3	106	extra	1.09403327696078
0	0	1	107	extra	16.7768771139706
0	1	1	107	extra	9.4815382377451
0	0	1	108	extra	-9.30473617279412
0	1	1	108	extra	-14.4232442401961
0	0	2	108	extra	1.93652031556373
0	1	2	108	extra	0.839891642769608
0	0	3	108	extra	-4.31096579901961
0	1	3	108	extra	1.77293167647059
0	1	2	109	extra	-0.864160229166667
1	0	1	2	extra	2.18995372794118
1	1	1	2	extra	-2.19495979044118
1	1	2	3	extra	-6.43791645159314
1	0	1	4	extra	14.071078658701
1	1	1	4	extra	-10.3545821482843
1	0	2	4	extra	9.08607119485294
1	1	2	4	extra	6.16812804166667
1	1	3	4	extra	0.826218235906863
1	1	1	5	extra	-8.22634078002451
1	0	2	5	extra	5.49273163602941
1	1	2	5	extra	11.3328381544118
1	0	3	5	extra	-1.5165576127451
1	1	3	5	extra	2.14792104963235
1	0	1	6	extra	-7.78243780085784
1	1	2	6	extra	-5.00466495465686
1	0	3	6	extra	2.90642746323529
1	1	3	6	extra	1.11615616727941
1	0	1	7	extra	-5.4952946439951
1	1	1	7	extra	-0.612963297181373
1	0	1	8	extra	-3.57219545588235
1	1	1	8	extra	0.648766053308824
1	1	1	9	extra	5.69418457291667
1	0	2	9	extra	4.81713904289216
