# Supplementary material for: ERP Responses to Regional Accent Reflect Two Distinct Processes of Perceptual Compensation
Source: Front Neurosci. 2019 Jun 14;13:546. doi: 10.3389/fnins.2019.00546 (PMC6587377; doi:10.3389/fnins.2019.00546)
Supplement: Supplementary file 1 [file Data_Sheet_1.ZIP › RTcode.R]

d <- read.csv('RTdata.csv')
d$session <- factor(d$session)
contrasts(d$session) <- contr.poly

# Install development version of buildmer and load other packages
library(devtools)
install_github('cvoeten/buildmer')
library(buildmer)
library(parallel)
library(lme4)
cl <- makeCluster(detectCores(),outfile='')

# Determine maximal feasible model and do backward stepwise
for (fam in c('Gamma','inverse.gaussian')) {
	FUN <- get(fam)(link=identity)
	clusterExport(cl,'FUN')

	# Determine effects for inclusion with nAGQ=0 (suitable for model comparisons but probably not for actual inference)
	form <- RT ~ belgian*deviant_allophone*session*(I(vowel %in% c('e','r','ei'))/vowel) + (deviant_allophone*session*(I(vowel %in% c('e','r','ei'))/vowel)|participant) + (belgian*deviant_allophone*session|word)
	mod <- buildmer(form,data=d,family=FUN,nAGQ=0,verbose=2,direction=c('order','backward'),crit=c('LL','BIC'),cl=cl,calc.anova=F,calc.summary=F)

	# Refit the final model with the more accurate Laplace approximation
	mod <- buildmer(formula(mod@model),data=d,family=FUN,nAGQ=1,verbose=2,direction='order',crit='LL',cl=cl,control=glmerControl(optimizer=rep('bobyqa',2)))

	assign(paste0('m.',fam),mod)
}

# Compare AICs
anova(m.Gamma@model,m.inverse.gaussian@model)
