# Supplementary material for: ERP Responses to Regional Accent Reflect Two Distinct Processes of Perceptual Compensation
Source: Front Neurosci. 2019 Jun 14;13:546. doi: 10.3389/fnins.2019.00546 (PMC6587377; doi:10.3389/fnins.2019.00546)
Supplement: Supplementary file 1 [file Data_Sheet_1.ZIP › RTdata.csv]

session	word	RT	participant	prime	deviant_allophone	belgian	vowel
1	aard	650	0	aardX	1	1	r
1	aard	640	0	aard	0	1	r
1	aardappelen	570	0	aardappelen	0	1	r
1	aardappelen	650	0	aardappelenX	1	1	r
1	aardbeien	660	0	aardbeienX	1	1	r
1	aardbeien	520	0	aardbeien	0	1	r
1	aardbeving	530	0	aardbeving	0	1	r
1	aardbeving	490	0	aardbevingX	1	1	r
1	aardbodem	130	0	aardbodem	0	1	r
1	aardbodem	670	0	aardbodemX	1	1	r
1	aardbol	820	0	aardbolX	1	1	r
1	aardbol	120	0	aardbol	0	1	r
1	aarde	680	0	aardeX	1	1	r
1	aarde	720	0	aarde	0	1	r
1	aardedonker	100	0	aardedonker	0	1	r
1	aardedonker	770	0	aardedonkerX	1	1	r
1	aardewerk	770	0	aardewerkX	1	1	r
1	aardewerk	640	0	aardewerk	0	1	r
1	aardgas	550	0	aardgas	0	1	r
1	aardgas	590	0	aardgasX	1	1	r
1	aardig	620	0	aardigX	1	1	r
1	aardig	660	0	aardig	0	1	r
1	aardigheid	590	0	aardigheidX	1	1	r
1	aardigheid	660	0	aardigheid	0	1	r
1	aardkorst	540	0	aardkorst	0	1	r
1	aardkorst	580	0	aardkorstX	1	1	r
1	aardoppervlak	580	0	aardoppervlak	0	1	r
1	aardoppervlak	600	0	aardoppervlakX	1	1	r
1	aardrijkskunde	590	0	aardrijkskunde	0	1	r
1	aardrijkskunde	600	0	aardrijkskundeX	1	1	r
1	aardse	700	0	aardse	0	1	r
1	aardse	690	0	aardseX	1	1	r
1	aars	600	0	aars	0	1	r
1	aars	670	0	aarsX	1	1	r
1	aartsbisschop	100	0	aartsbisschop	0	1	r
1	aartsbisschop	120	0	aartsbisschopX	1	1	r
1	aarzelde	750	0	aarzelde	0	1	r
1	aarzelde	770	0	aarzeldeX	1	1	r
1	aarzeling	740	0	aarzeling	0	1	r
1	aarzeling	550	0	aarzelingX	1	1	r
1	audiovisuele	650	0	effect	0	1	au
1	audiovisuele	610	0	effectX	1	1	au
1	augustus	140	0	reusachtige	0	1	au
1	augustus	120	0	reusachtigeX	1	1	au
1	aula	620	0	auteurX	1	1	au
1	aula	120	0	auteur	0	1	au
1	Australische	620	0	nerveus	0	1	au
1	Australische	530	0	nerveusX	1	1	au
1	auteur	750	0	aan	0	1	au
1	auteur	880	0	aan	0	1	au
1	authenticiteit	770	0	schuilnaamX	1	1	au
1	authenticiteit	610	0	schuilnaam	0	1	au
1	authentieke	650	0	ouderschapX	1	1	au
1	authentieke	580	0	ouderschap	0	1	au
1	autisme	660	0	overheidX	1	1	au
1	autisme	560	0	overheid	0	1	au
1	autistische	100	0	automatisme	0	1	au
1	autistische	120	0	automatismeX	1	1	au
1	auto	570	0	elsX	1	1	au
1	auto	630	0	els	0	1	au
1	autobiografie	100	0	hogeschool	0	1	au
1	autobiografie	100	0	hogeschoolX	1	1	au
1	autobiografische	860	0	keus	0	1	au
1	autobiografische	600	0	keusX	1	1	au
1	autobus	630	0	elke	0	1	au
1	autobus	120	0	elkeX	1	1	au
1	automaat	760	0	uil	0	1	au
1	automaat	660	0	uilX	1	1	au
1	automatisch	730	0	overeindX	1	1	au
1	automatisch	540	0	overeind	0	1	au
1	automatisering	100	0	geschooldeX	1	1	au
1	automatisering	100	0	geschoolde	0	1	au
1	automatisme	680	0	automatisering	0	1	au
1	automatisme	590	0	automatiseringX	1	1	au
1	automobiel	640	0	overtuigd	0	1	au
1	automobiel	690	0	overtuigdX	1	1	au
1	automobilisten	660	0	elfenkoninginX	1	1	au
1	automobilisten	710	0	elfenkoningin	0	1	au
1	autonome	650	0	uitvoerig	0	1	au
1	autonome	730	0	uitvoerigX	1	1	au
1	autonomie	700	0	smeulde	0	1	au
1	autonomie	120	0	smeuldeX	1	1	au
1	autoritaire	730	0	ruilX	1	1	au
1	autoritaire	720	0	ruil	0	1	au
1	autoriteiten	100	0	automobielX	1	1	au
1	autoriteiten	660	0	automobiel	0	1	au
1	autoweg	590	0	enthousiastX	1	1	au
1	autoweg	630	0	enthousiast	0	1	au
1	echt	610	0	neus	0	1	ec
1	echt	660	0	neusX	1	1	ec
1	echter	580	0	basisschoolX	1	1	ec
1	echter	720	0	basisschool	0	1	ec
1	echtgenoot	640	0	overeenkomstX	1	1	ec
1	echtgenoot	610	0	overeenkomst	0	1	ec
1	echtgenote	680	0	kuil	0	1	ec
1	echtgenote	610	0	kuilX	1	1	ec
1	echtpaar	120	0	autobiografieX	1	1	ec
1	echtpaar	650	0	autobiografie	0	1	ec
1	economische	670	0	economische	0	1	e
1	economische	100	0	economischeX	1	1	e
1	een	660	0	een	0	1	e
1	een	630	0	eenX	1	1	e
1	eenheid	590	0	eenheid	0	1	e
1	eenheid	690	0	eenheidX	1	1	e
1	eenmaal	120	0	eenmaalX	1	1	e
1	eenmaal	120	0	eenmaal	0	1	e
1	eens	700	0	eensX	1	1	e
1	eens	650	0	eens	0	1	e
1	eenvoudig	590	0	eenvoudig	0	1	e
1	eenvoudig	750	0	eenvoudigX	1	1	e
1	effect	650	0	ogenblik	0	1	ec
1	effect	690	0	ogenblikX	1	1	ec
1	effectief	690	0	elzehoutX	1	1	ec
1	effectief	580	0	elzehout	0	1	ec
1	eigen	690	0	eigenX	1	1	ei
1	eigen	120	0	eigen	0	1	ei
1	eigenaar	120	0	eigenaarX	1	1	ei
1	eigenaar	600	0	eigenaar	0	1	ei
1	eigenaardige	610	0	eigenaardigeX	1	1	ei
1	eigenaardige	100	0	eigenaardige	0	1	ei
1	eigenbelang	570	0	eigenbelangX	1	1	ei
1	eigenbelang	580	0	eigenbelang	0	1	ei
1	eigendom	690	0	eigendom	0	1	ei
1	eigendom	100	0	eigendomX	1	1	ei
1	eigenlijk	700	0	eigenlijkX	1	1	ei
1	eigenlijk	660	0	eigenlijk	0	1	ei
1	eigenschappen	100	0	eigenschappenX	1	1	ei
1	eigenschappen	690	0	eigenschappen	0	1	ei
1	eiland	640	0	eilandX	1	1	ei
1	eiland	560	0	eiland	0	1	ei
1	eind	610	0	eindX	1	1	ei
1	eind	600	0	eind	0	1	ei
1	einde	620	0	einde	0	1	ei
1	einde	580	0	eindeX	1	1	ei
1	eindelijk	640	0	eindelijkX	1	1	ei
1	eindelijk	560	0	eindelijk	0	1	ei
1	eindeloos	560	0	eindeloosX	1	1	ei
1	eindeloos	690	0	eindeloos	0	1	ei
1	eindigde	580	0	eindigde	0	1	ei
1	eindigde	120	0	eindigdeX	1	1	ei
1	eis	610	0	eis	0	1	ei
1	eis	690	0	eisX	1	1	ei
1	elementen	600	0	elementenX	1	1	e
1	elementen	100	0	elementen	0	1	e
1	ellende	680	0	uiteen	0	1	ec
1	ellende	640	0	uiteenX	1	1	ec
1	en	640	0	afgebeuld	0	1	ec
1	en	660	0	afgebeuldX	1	1	ec
1	energie	710	0	energie	0	1	e
1	energie	670	0	energieX	1	1	e
1	enerzijds	720	0	enerzijds	0	1	e
1	enerzijds	570	0	enerzijdsX	1	1	e
1	engel	120	0	pistoolX	1	1	ec
1	engel	590	0	pistool	0	1	ec
1	Engelse	630	0	overkant	0	1	ec
1	Engelse	550	0	overkantX	1	1	ec
1	Engelsen	590	0	schuilt	0	1	ec
1	Engelsen	660	0	schuiltX	1	1	ec
1	enige	650	0	enigeX	1	1	e
1	enige	680	0	enige	0	1	e
1	enigszins	120	0	enigszins	0	1	e
1	enigszins	550	0	enigszinsX	1	1	e
1	enkele	100	0	extraX	1	1	ec
1	enkele	640	0	extra	0	1	ec
1	enorme	120	0	enorme	0	1	e
1	enorme	120	0	enormeX	1	1	e
1	enthousiasme	100	0	muil	0	1	ec
1	enthousiasme	710	0	muilX	1	1	ec
1	enthousiast	660	0	enzovoort	0	1	ec
1	enthousiast	600	0	enzovoortX	1	1	ec
1	enzovoort	600	0	puildenX	1	1	ec
1	enzovoort	640	0	puilden	0	1	ec
1	essentieel	740	0	houtskoolX	1	1	ec
1	essentieel	610	0	houtskool	0	1	ec
1	eten	120	0	etenX	1	1	e
1	eten	610	0	eten	0	1	e
1	even	130	0	evenX	1	1	e
1	even	610	0	even	0	1	e
1	evenals	630	0	evenals	0	1	e
1	evenals	540	0	evenalsX	1	1	e
1	eveneens	720	0	eveneensX	1	1	e
1	eveneens	670	0	eveneens	0	1	e
1	evenmin	690	0	evenminX	1	1	e
1	evenmin	550	0	evenmin	0	1	e
1	eventueel	100	0	eventueel	0	1	e
1	eventueel	120	0	eventueelX	1	1	e
1	evenwel	560	0	evenwel	0	1	e
1	evenwel	100	0	evenwelX	1	1	e
1	evenwicht	630	0	evenwicht	0	1	e
1	evenwicht	650	0	evenwichtX	1	1	e
1	exemplaren	690	0	uiterst	0	1	ec
1	exemplaren	470	0	uiterstX	1	1	ec
1	experiment	100	0	keuken	0	1	ec
1	experiment	100	0	keukenX	1	1	ec
1	extra	120	0	pool	0	1	ec
1	extra	120	0	poolX	1	1	ec
1	geheugen	640	0	schoolX	1	1	eu
1	geheugen	120	0	school	0	1	eu
1	heus	120	0	autonomie	0	1	eu
1	heus	120	0	autonomieX	1	1	eu
1	heuvel	720	0	ouderlijke	0	1	eu
1	heuvel	690	0	ouderlijkeX	1	1	eu
1	ijdelheid	560	0	ijdelheidX	1	1	ei
1	ijdelheid	580	0	ijdelheid	0	1	ei
1	ijs	610	0	ijsX	1	1	ei
1	ijs	600	0	ijs	0	1	ei
1	ijver	650	0	ijver	0	1	ei
1	ijver	590	0	ijverX	1	1	ei
1	ijverig	620	0	ijverig	0	1	ei
1	ijverig	640	0	ijverigX	1	1	ei
1	ijzer	120	0	ijzer	0	1	ei
1	ijzer	120	0	ijzerX	1	1	ei
1	ijzeren	670	0	ijzerenX	1	1	ei
1	ijzeren	120	0	ijzeren	0	1	ei
1	jeugd	120	0	oefenen	0	1	eu
1	jeugd	120	0	oefenen	0	1	eu
1	keuken	640	0	ogen	0	1	eu
1	keuken	120	0	ogenX	1	1	eu
1	keus	120	0	steenkool	0	1	eu
1	keus	120	0	steenkoolX	1	1	eu
1	keuze	120	0	uiteraardX	1	1	eu
1	keuze	610	0	uiteraard	0	1	eu
1	leuk	730	0	oudsteX	1	1	eu
1	leuk	740	0	oudste	0	1	eu
1	leunde	120	0	machinepistool	0	1	eu
1	leunde	620	0	machinepistoolX	1	1	eu
1	milieu	120	0	gehuil	0	1	eu
1	milieu	630	0	gehuilX	1	1	eu
1	monsieur	710	0	gezeuld	0	1	eu
1	monsieur	680	0	gezeuldX	1	1	eu
1	nerveus	120	0	elkeenX	1	1	eu
1	nerveus	120	0	elkeen	0	1	eu
1	neus	620	0	effectiefX	1	1	eu
1	neus	750	0	effectief	0	1	eu
1	ogen	120	0	echtgenote	0	1	o
1	ogen	690	0	echtgenoteX	1	1	o
1	ogenblik	670	0	vreugdeX	1	1	o
1	ogenblik	100	0	vreugde	0	1	o
1	olie	710	0	oosten	0	1	o
1	olie	200	0	oostenX	1	1	o
1	ook	690	0	automatischX	1	1	o
1	ook	650	0	automatisch	0	1	o
1	oom	740	0	autoriteitenX	1	1	o
1	oom	190	0	autoriteiten	0	1	o
1	oosten	650	0	overeenstemmingX	1	1	o
1	oosten	120	0	overeenstemming	0	1	o
1	openbare	670	0	ouden	0	1	o
1	openbare	640	0	oudenX	1	1	o
1	opende	120	0	essentieelX	1	1	o
1	opende	120	0	essentieel	0	1	o
1	operatie	770	0	uitvoeringX	1	1	o
1	operatie	120	0	uitvoering	0	1	o
1	oude	740	0	jeugdX	1	1	au
1	oude	610	0	jeugd	0	1	au
1	oudejaarsavond	100	0	peul	0	1	au
1	oudejaarsavond	700	0	peulX	1	1	au
1	ouden	670	0	vuilnisbeltX	1	1	au
1	ouden	600	0	vuilnisbelt	0	1	au
1	ouderdom	130	0	peulvruchtenX	1	1	au
1	ouderdom	640	0	peulvruchten	0	1	au
1	ouderen	590	0	authenticiteit	0	1	au
1	ouderen	650	0	authenticiteitX	1	1	au
1	ouderlijke	630	0	schuilplaatsX	1	1	au
1	ouderlijke	700	0	schuilplaats	0	1	au
1	ouderling	740	0	vleugelsX	1	1	au
1	ouderling	710	0	vleugels	0	1	au
1	ouders	690	0	paroolX	1	1	au
1	ouders	750	0	parool	0	1	au
1	ouderschap	690	0	exemplaren	0	1	au
1	ouderschap	660	0	exemplarenX	1	1	au
1	ouderwetse	570	0	aandacht	0	1	au
1	ouderwetse	570	0	aandacht	0	1	au
1	oudheid	630	0	elfhonderdX	1	1	au
1	oudheid	820	0	elfhonderd	0	1	au
1	oudjes	730	0	serieusX	1	1	au
1	oudjes	630	0	serieus	0	1	au
1	oudsher	130	0	echtpaarX	1	1	au
1	oudsher	690	0	echtpaar	0	1	au
1	oudste	660	0	aantal	0	1	au
1	oudste	120	0	aantal	0	1	au
1	out	680	0	ook	0	1	au
1	out	780	0	ookX	1	1	au
1	output	680	0	automaatX	1	1	au
1	output	410	0	automaat	0	1	au
1	over	120	0	geultjeX	1	1	o
1	over	140	0	geultje	0	1	o
1	overal	120	0	heul	0	1	o
1	overal	120	0	heulX	1	1	o
1	overeenkomst	680	0	oudjesX	1	1	o
1	overeenkomst	660	0	oudjes	0	1	o
1	overeenstemming	660	0	smeult	0	1	o
1	overeenstemming	650	0	smeultX	1	1	o
1	overeind	620	0	oude	0	1	o
1	overeind	670	0	oudeX	1	1	o
1	overheid	580	0	uitgangspuntX	1	1	o
1	overheid	600	0	uitgangspunt	0	1	o
1	overige	650	0	olie	0	1	o
1	overige	120	0	olieX	1	1	o
1	overigens	690	0	vaargeul	0	1	o
1	overigens	650	0	vaargeulX	1	1	o
1	overkant	720	0	peultjesX	1	1	o
1	overkant	800	0	peultjes	0	1	o
1	overtuigd	700	0	oudheid	0	1	o
1	overtuigd	580	0	oudheidX	1	1	o
1	overtuiging	100	0	aulaX	1	1	o
1	overtuiging	770	0	aula	0	1	o
1	religieuze	100	0	authentieke	0	1	eu
1	religieuze	120	0	authentiekeX	1	1	eu
1	reusachtige	100	0	beulsknechtenX	1	1	eu
1	reusachtige	540	0	beulsknechten	0	1	eu
1	serieus	120	0	oever	0	1	eu
1	serieus	120	0	oever	0	1	eu
1	sleutel	120	0	middenschoolX	1	1	eu
1	sleutel	630	0	middenschool	0	1	eu
1	steun	590	0	uitingX	1	1	eu
1	steun	800	0	uiting	0	1	eu
1	uit	600	0	autobiografischeX	1	1	ui
1	uit	590	0	autobiografische	0	1	ui
1	uitbreiding	100	0	elkanderX	1	1	ui
1	uitbreiding	120	0	elkander	0	1	ui
1	uitdrukking	650	0	openbare	0	1	ui
1	uitdrukking	600	0	openbareX	1	1	ui
1	uiteen	610	0	ouderwetse	0	1	ui
1	uiteen	630	0	ouderwetseX	1	1	ui
1	uiteindelijk	680	0	ingeruildX	1	1	ui
1	uiteindelijk	660	0	ingeruild	0	1	ui
1	uiteraard	640	0	oudsher	0	1	ui
1	uiteraard	120	0	oudsherX	1	1	ui
1	uiterst	590	0	zuil	0	1	ui
1	uiterst	650	0	zuilX	1	1	ui
1	uitgangspunt	120	0	overX	1	1	ui
1	uitgangspunt	690	0	over	0	1	ui
1	uitgenodigd	680	0	uitsluitend	0	1	ui
1	uitgenodigd	590	0	uitsluitendX	1	1	ui
1	uitgesproken	600	0	AustralischeX	1	1	ui
1	uitgesproken	650	0	Australische	0	1	ui
1	uitgevoerd	710	0	ouderlingX	1	1	ui
1	uitgevoerd	600	0	ouderling	0	1	ui
1	uiting	720	0	uitzicht	0	1	ui
1	uiting	560	0	uitzichtX	1	1	ui
1	uitleg	120	0	overal	0	1	ui
1	uitleg	120	0	overalX	1	1	ui
1	uitsluitend	650	0	heuvelX	1	1	ui
1	uitsluitend	700	0	heuvel	0	1	ui
1	uitspraak	120	0	elX	1	1	ui
1	uitspraak	100	0	el	0	1	ui
1	uitvoerig	600	0	vuilnisbakX	1	1	ui
1	uitvoerig	590	0	vuilnisbak	0	1	ui
1	uitvoering	690	0	echtgenootX	1	1	ui
1	uitvoering	670	0	echtgenoot	0	1	ui
1	uitwerking	100	0	autismeX	1	1	ui
1	uitwerking	120	0	autisme	0	1	ui
1	uitzicht	100	0	autoX	1	1	ui
1	uitzicht	600	0	auto	0	1	ui
1	uitzondering	100	0	schoolmeester	0	1	ui
1	uitzondering	140	0	schoolmeesterX	1	1	ui
1	vleugels	540	0	out	0	1	eu
1	vleugels	550	0	outX	1	1	eu
1	vreugde	790	0	koolX	1	1	eu
1	vreugde	120	0	kool	0	1	eu
2	aard	940	0	aardX	1	1	r
2	aard	540	0	aard	0	1	r
2	aardappelen	970	0	aardappelen	0	1	r
2	aardappelen	570	0	aardappelenX	1	1	r
2	aardbeien	440	0	aardbeienX	1	1	r
2	aardbeien	570	0	aardbeien	0	1	r
2	aardbeving	1200	0	aardbevingX	1	1	r
2	aardbeving	510	0	aardbeving	0	1	r
2	aardbodem	540	0	aardbodem	0	1	r
2	aardbodem	570	0	aardbodemX	1	1	r
2	aardbol	620	0	aardbolX	1	1	r
2	aardbol	1160	0	aardbol	0	1	r
2	aarde	1000	0	aarde	0	1	r
2	aarde	1150	0	aardeX	1	1	r
2	aardedonker	670	0	aardedonker	0	1	r
2	aardedonker	600	0	aardedonkerX	1	1	r
2	aardewerk	1200	0	aardewerk	0	1	r
2	aardewerk	570	0	aardewerkX	1	1	r
2	aardgas	480	0	aardgas	0	1	r
2	aardgas	480	0	aardgasX	1	1	r
2	aardig	1370	0	aardig	0	1	r
2	aardig	790	0	aardigX	1	1	r
2	aardigheid	680	0	aardigheidX	1	1	r
2	aardigheid	660	0	aardigheid	0	1	r
2	aardkorst	530	0	aardkorst	0	1	r
2	aardkorst	610	0	aardkorstX	1	1	r
2	aardoppervlak	510	0	aardoppervlakX	1	1	r
2	aardoppervlak	660	0	aardoppervlak	0	1	r
2	aardrijkskunde	720	0	aardrijkskundeX	1	1	r
2	aardrijkskunde	670	0	aardrijkskunde	0	1	r
2	aardse	650	0	aardse	0	1	r
2	aardse	950	0	aardseX	1	1	r
2	aars	620	0	aarsX	1	1	r
2	aars	580	0	aars	0	1	r
2	aartsbisschop	600	0	aartsbisschopX	1	1	r
2	aartsbisschop	530	0	aartsbisschop	0	1	r
2	aarzelde	720	0	aarzelde	0	1	r
2	aarzelde	910	0	aarzeldeX	1	1	r
2	aarzeling	590	0	aarzeling	0	1	r
2	aarzeling	900	0	aarzelingX	1	1	r
2	audiovisuele	600	0	uitdrukking	0	1	au
2	audiovisuele	1070	0	uitdrukkingX	1	1	au
2	augustus	910	0	ruil	0	1	au
2	augustus	960	0	ruilX	1	1	au
2	aula	760	0	echter	0	1	au
2	aula	610	0	echterX	1	1	au
2	Australische	980	0	autonome	0	1	au
2	Australische	610	0	autonomeX	1	1	au
2	auteur	600	0	oudste	0	1	au
2	auteur	570	0	oudsteX	1	1	au
2	authenticiteit	990	0	iedereen	0	1	au
2	authenticiteit	610	0	iedereen	0	1	au
2	authentieke	500	0	afgebeuld	0	1	au
2	authentieke	1260	0	afgebeuldX	1	1	au
2	autisme	680	0	autobusX	1	1	au
2	autisme	520	0	autobus	0	1	au
2	autistische	1020	0	essentieel	0	1	au
2	autistische	1040	0	essentieelX	1	1	au
2	auto	570	0	elzestruiken	0	1	au
2	auto	660	0	elzestruikenX	1	1	au
2	autobiografie	560	0	autobiografieX	1	1	au
2	autobiografie	1000	0	autobiografie	0	1	au
2	autobiografische	630	0	steun	0	1	au
2	autobiografische	640	0	steunX	1	1	au
2	autobus	530	0	uitgevoerdX	1	1	au
2	autobus	1060	0	uitgevoerd	0	1	au
2	automaat	940	0	pool	0	1	au
2	automaat	640	0	poolX	1	1	au
2	automatisch	660	0	oudheidX	1	1	au
2	automatisch	1010	0	oudheid	0	1	au
2	automatisering	1010	0	gehuil	0	1	au
2	automatisering	640	0	gehuilX	1	1	au
2	automatisme	1100	0	vleugelsX	1	1	au
2	automatisme	1080	0	vleugels	0	1	au
2	automobiel	950	0	beulswerkX	1	1	au
2	automobiel	580	0	beulswerk	0	1	au
2	automobilisten	620	0	leunde	0	1	au
2	automobilisten	710	0	leundeX	1	1	au
2	autonome	520	0	automatisch	0	1	au
2	autonome	610	0	automatischX	1	1	au
2	autonomie	600	0	zeult	0	1	au
2	autonomie	1050	0	zeultX	1	1	au
2	autoritaire	950	0	smeultX	1	1	au
2	autoritaire	610	0	smeult	0	1	au
2	autoriteiten	1240	0	middenschoolX	1	1	au
2	autoriteiten	660	0	middenschool	0	1	au
2	autoweg	720	0	uiterst	0	1	au
2	autoweg	650	0	uiterstX	1	1	au
2	echt	630	0	schuilkelderX	1	1	ec
2	echt	660	0	schuilkelder	0	1	ec
2	echter	550	0	autoriteitenX	1	1	ec
2	echter	700	0	autoriteiten	0	1	ec
2	echtgenoot	900	0	kuilX	1	1	ec
2	echtgenoot	950	0	kuil	0	1	ec
2	echtgenote	980	0	pistoolX	1	1	ec
2	echtgenote	660	0	pistool	0	1	ec
2	echtpaar	630	0	beulsknechtenX	1	1	ec
2	echtpaar	1050	0	beulsknechten	0	1	ec
2	economische	590	0	economische	0	1	e
2	economische	740	0	economischeX	1	1	e
2	een	1020	0	eenX	1	1	e
2	een	590	0	een	0	1	e
2	eenheid	640	0	eenheidX	1	1	e
2	eenheid	980	0	eenheid	0	1	e
2	eenmaal	930	0	eenmaal	0	1	e
2	eenmaal	950	0	eenmaalX	1	1	e
2	eens	1000	0	eensX	1	1	e
2	eens	540	0	eens	0	1	e
2	eenvoudig	590	0	eenvoudig	0	1	e
2	eenvoudig	600	0	eenvoudigX	1	1	e
2	effect	660	0	experiment	0	1	ec
2	effect	660	0	experimentX	1	1	ec
2	effectief	770	0	elfenkoninginX	1	1	ec
2	effectief	610	0	elfenkoningin	0	1	ec
2	eigen	1190	0	eigenX	1	1	ei
2	eigen	520	0	eigen	0	1	ei
2	eigenaar	800	0	eigenaarX	1	1	ei
2	eigenaar	670	0	eigenaar	0	1	ei
2	eigenaardige	590	0	eigenaardige	0	1	ei
2	eigenaardige	920	0	eigenaardigeX	1	1	ei
2	eigenbelang	560	0	eigenbelang	0	1	ei
2	eigenbelang	890	0	eigenbelangX	1	1	ei
2	eigendom	940	0	eigendom	0	1	ei
2	eigendom	520	0	eigendomX	1	1	ei
2	eigenlijk	570	0	eigenlijk	0	1	ei
2	eigenlijk	520	0	eigenlijkX	1	1	ei
2	eigenschappen	570	0	eigenschappenX	1	1	ei
2	eigenschappen	650	0	eigenschappen	0	1	ei
2	eiland	490	0	eilandX	1	1	ei
2	eiland	660	0	eiland	0	1	ei
2	eind	540	0	eindX	1	1	ei
2	eind	1310	0	eind	0	1	ei
2	einde	1200	0	einde	0	1	ei
2	einde	1110	0	eindeX	1	1	ei
2	eindelijk	580	0	eindelijkX	1	1	ei
2	eindelijk	530	0	eindelijk	0	1	ei
2	eindeloos	590	0	eindeloos	0	1	ei
2	eindeloos	1210	0	eindeloosX	1	1	ei
2	eindigde	650	0	eindigdeX	1	1	ei
2	eindigde	560	0	eindigde	0	1	ei
2	eis	620	0	eis	0	1	ei
2	eis	600	0	eisX	1	1	ei
2	elementen	1180	0	elementenX	1	1	e
2	elementen	1280	0	elementen	0	1	e
2	ellende	990	0	uitingX	1	1	ec
2	ellende	910	0	uiting	0	1	ec
2	en	1050	0	iemand	0	1	ec
2	en	640	0	iemand	0	1	ec
2	energie	970	0	energieX	1	1	e
2	energie	1140	0	energie	0	1	e
2	enerzijds	920	0	enerzijds	0	1	e
2	enerzijds	610	0	enerzijdsX	1	1	e
2	engel	730	0	outX	1	1	ec
2	engel	670	0	out	0	1	ec
2	Engelse	710	0	neus	0	1	ec
2	Engelse	740	0	neusX	1	1	ec
2	Engelsen	1120	0	eldorado	0	1	ec
2	Engelsen	1080	0	eldoradoX	1	1	ec
2	enige	700	0	enigeX	1	1	e
2	enige	520	0	enige	0	1	e
2	enigszins	1080	0	enigszins	0	1	e
2	enigszins	590	0	enigszinsX	1	1	e
2	enkele	620	0	sleutel	0	1	ec
2	enkele	610	0	sleutelX	1	1	ec
2	enorme	620	0	enorme	0	1	e
2	enorme	630	0	enormeX	1	1	e
2	enthousiasme	610	0	augustus	0	1	ec
2	enthousiasme	660	0	augustusX	1	1	ec
2	enthousiast	580	0	auto	0	1	ec
2	enthousiast	600	0	autoX	1	1	ec
2	enzovoort	790	0	schuilnaamX	1	1	ec
2	enzovoort	780	0	schuilnaam	0	1	ec
2	essentieel	630	0	serieusX	1	1	ec
2	essentieel	720	0	serieus	0	1	ec
2	eten	540	0	etenX	1	1	e
2	eten	980	0	eten	0	1	e
2	even	690	0	evenX	1	1	e
2	even	590	0	even	0	1	e
2	evenals	740	0	evenalsX	1	1	e
2	evenals	1180	0	evenals	0	1	e
2	eveneens	620	0	eveneens	0	1	e
2	eveneens	990	0	eveneensX	1	1	e
2	evenmin	550	0	evenmin	0	1	e
2	evenmin	730	0	evenminX	1	1	e
2	eventueel	910	0	eventueel	0	1	e
2	eventueel	570	0	eventueelX	1	1	e
2	evenwel	1060	0	evenwel	0	1	e
2	evenwel	840	0	evenwelX	1	1	e
2	evenwicht	670	0	evenwicht	0	1	e
2	evenwicht	420	0	evenwichtX	1	1	e
2	exemplaren	970	0	overeenstemming	0	1	ec
2	exemplaren	720	0	overeenstemmingX	1	1	ec
2	experiment	960	0	aantal	0	1	ec
2	experiment	580	0	aantal	0	1	ec
2	extra	630	0	enkele	0	1	ec
2	extra	560	0	enkeleX	1	1	ec
2	geheugen	890	0	ogenblikX	1	1	eu
2	geheugen	460	0	ogenblik	0	1	eu
2	heus	1110	0	vuiltje	0	1	eu
2	heus	920	0	vuiltjeX	1	1	eu
2	heuvel	1200	0	overX	1	1	eu
2	heuvel	510	0	over	0	1	eu
2	ijdelheid	700	0	ijdelheidX	1	1	ei
2	ijdelheid	620	0	ijdelheid	0	1	ei
2	ijs	1130	0	ijsX	1	1	ei
2	ijs	550	0	ijs	0	1	ei
2	ijver	1110	0	ijverX	1	1	ei
2	ijver	560	0	ijver	0	1	ei
2	ijverig	1080	0	ijverig	0	1	ei
2	ijverig	620	0	ijverigX	1	1	ei
2	ijzer	660	0	ijzerX	1	1	ei
2	ijzer	1040	0	ijzer	0	1	ei
2	ijzeren	900	0	ijzerenX	1	1	ei
2	ijzeren	600	0	ijzeren	0	1	ei
2	jeugd	1120	0	keusX	1	1	eu
2	jeugd	1070	0	keus	0	1	eu
2	keuken	590	0	gezeuldX	1	1	eu
2	keuken	1040	0	gezeuld	0	1	eu
2	keus	570	0	uitvoeringX	1	1	eu
2	keus	580	0	uitvoering	0	1	eu
2	keuze	1020	0	vuilX	1	1	eu
2	keuze	600	0	vuil	0	1	eu
2	leuk	950	0	uitwerkingX	1	1	eu
2	leuk	530	0	uitwerking	0	1	eu
2	leunde	550	0	Australische	0	1	eu
2	leunde	1000	0	AustralischeX	1	1	eu
2	milieu	650	0	geschoolde	0	1	eu
2	milieu	540	0	geschooldeX	1	1	eu
2	monsieur	820	0	enthousiasme	0	1	eu
2	monsieur	700	0	enthousiasmeX	1	1	eu
2	nerveus	1130	0	machinepistoolX	1	1	eu
2	nerveus	960	0	machinepistool	0	1	eu
2	neus	660	0	schuilgingX	1	1	eu
2	neus	930	0	schuilging	0	1	eu
2	ogen	550	0	schoolwezen	0	1	o
2	ogen	630	0	schoolwezenX	1	1	o
2	ogenblik	540	0	uitsluitend	0	1	o
2	ogenblik	630	0	uitsluitendX	1	1	o
2	olie	630	0	geul	0	1	o
2	olie	820	0	geulX	1	1	o
2	ook	680	0	enX	1	1	o
2	ook	680	0	en	0	1	o
2	oom	540	0	auteur	0	1	o
2	oom	930	0	auteurX	1	1	o
2	oosten	590	0	automatisme	0	1	o
2	oosten	740	0	automatismeX	1	1	o
2	openbare	570	0	automaatX	1	1	o
2	openbare	1010	0	automaat	0	1	o
2	opende	1100	0	oever	0	1	o
2	opende	610	0	oever	0	1	o
2	operatie	550	0	muilezelsX	1	1	o
2	operatie	570	0	muilezels	0	1	o
2	oude	730	0	autistischeX	1	1	au
2	oude	550	0	autistische	0	1	au
2	oudejaarsavond	1170	0	ouderwetse	0	1	au
2	oudejaarsavond	680	0	ouderwetseX	1	1	au
2	ouden	650	0	milieuX	1	1	au
2	ouden	650	0	milieu	0	1	au
2	ouderdom	1060	0	exemplaren	0	1	au
2	ouderdom	1060	0	exemplarenX	1	1	au
2	ouderen	1110	0	effect	0	1	au
2	ouderen	1030	0	effectX	1	1	au
2	ouderlijke	680	0	oudejaarsavond	0	1	au
2	ouderlijke	930	0	oudejaarsavondX	1	1	au
2	ouderling	640	0	peulvruchtenX	1	1	au
2	ouderling	940	0	peulvruchten	0	1	au
2	ouders	950	0	steenkoolX	1	1	au
2	ouders	690	0	steenkool	0	1	au
2	ouderschap	620	0	effectief	0	1	au
2	ouderschap	720	0	effectiefX	1	1	au
2	ouderwetse	670	0	elpenbenenX	1	1	au
2	ouderwetse	610	0	elpenbenen	0	1	au
2	oudheid	710	0	overigeX	1	1	au
2	oudheid	670	0	overige	0	1	au
2	oudjes	820	0	elpeeX	1	1	au
2	oudjes	560	0	elpee	0	1	au
2	oudsher	1020	0	echtX	1	1	au
2	oudsher	560	0	echt	0	1	au
2	oudste	640	0	elkeX	1	1	au
2	oudste	990	0	elke	0	1	au
2	out	680	0	opende	0	1	au
2	out	600	0	opendeX	1	1	au
2	output	1190	0	oefenen	0	1	au
2	output	910	0	oefenen	0	1	au
2	over	620	0	peultjesX	1	1	o
2	over	570	0	peultjes	0	1	o
2	overal	570	0	oudsherX	1	1	o
2	overal	560	0	oudsher	0	1	o
2	overeenkomst	960	0	zeulden	0	1	o
2	overeenkomst	660	0	zeuldenX	1	1	o
2	overeenstemming	670	0	authenticiteitX	1	1	o
2	overeenstemming	630	0	authenticiteit	0	1	o
2	overeind	1120	0	leukX	1	1	o
2	overeind	630	0	leuk	0	1	o
2	overheid	1000	0	overheidX	1	1	o
2	overheid	990	0	overheid	0	1	o
2	overige	580	0	smeulden	0	1	o
2	overige	1040	0	smeuldenX	1	1	o
2	overigens	880	0	audiovisueleX	1	1	o
2	overigens	560	0	audiovisuele	0	1	o
2	overkant	1150	0	heuvel	0	1	o
2	overkant	660	0	heuvelX	1	1	o
2	overtuigd	920	0	ouderlijke	0	1	o
2	overtuigd	1110	0	ouderlijkeX	1	1	o
2	overtuiging	630	0	ingeruildX	1	1	o
2	overtuiging	980	0	ingeruild	0	1	o
2	religieuze	490	0	echtgenote	0	1	eu
2	religieuze	660	0	echtgenoteX	1	1	eu
2	reusachtige	670	0	overtuigingX	1	1	eu
2	reusachtige	1220	0	overtuiging	0	1	eu
2	serieus	1010	0	aulaX	1	1	eu
2	serieus	930	0	aula	0	1	eu
2	sleutel	900	0	muil	0	1	eu
2	sleutel	560	0	muilX	1	1	eu
2	steun	590	0	iets	0	1	eu
2	steun	700	0	iets	0	1	eu
2	uit	510	0	uitzicht	0	1	ui
2	uit	580	0	uitzichtX	1	1	ui
2	uitbreiding	590	0	enzovoortX	1	1	ui
2	uitbreiding	510	0	enzovoort	0	1	ui
2	uitdrukking	610	0	doolhofX	1	1	ui
2	uitdrukking	700	0	doolhof	0	1	ui
2	uiteen	1230	0	oudersX	1	1	ui
2	uiteen	580	0	ouders	0	1	ui
2	uiteindelijk	1080	0	ookX	1	1	ui
2	uiteindelijk	910	0	ook	0	1	ui
2	uiteraard	900	0	elX	1	1	ui
2	uiteraard	980	0	el	0	1	ui
2	uiterst	970	0	peul	0	1	ui
2	uiterst	1230	0	peulX	1	1	ui
2	uitgangspunt	580	0	ouderen	0	1	ui
2	uitgangspunt	1160	0	ouderenX	1	1	ui
2	uitgenodigd	930	0	oosten	0	1	ui
2	uitgenodigd	680	0	oostenX	1	1	ui
2	uitgesproken	1110	0	uitgangspunt	0	1	ui
2	uitgesproken	720	0	uitgangspuntX	1	1	ui
2	uitgevoerd	640	0	ouderling	0	1	ui
2	uitgevoerd	660	0	ouderlingX	1	1	ui
2	uiting	940	0	elkaar	0	1	ui
2	uiting	1090	0	elkaarX	1	1	ui
2	uitleg	570	0	uit	0	1	ui
2	uitleg	570	0	uitX	1	1	ui
2	uitsluitend	740	0	echtgenoot	0	1	ui
2	uitsluitend	570	0	echtgenootX	1	1	ui
2	uitspraak	650	0	elkeenX	1	1	ui
2	uitspraak	540	0	elkeen	0	1	ui
2	uitvoerig	580	0	zuilX	1	1	ui
2	uitvoerig	700	0	zuil	0	1	ui
2	uitvoering	610	0	schuiltX	1	1	ui
2	uitvoering	540	0	schuilt	0	1	ui
2	uitwerking	580	0	basisschoolX	1	1	ui
2	uitwerking	600	0	basisschool	0	1	ui
2	uitzicht	690	0	uiteindelijkX	1	1	ui
2	uitzicht	1220	0	uiteindelijk	0	1	ui
2	uitzondering	1090	0	kleuterschool	0	1	ui
2	uitzondering	860	0	kleuterschoolX	1	1	ui
2	vleugels	510	0	schuilplaats	0	1	eu
2	vleugels	1090	0	schuilplaatsX	1	1	eu
2	vreugde	1040	0	elftX	1	1	eu
2	vreugde	1020	0	elft	0	1	eu
3	aard	880	0	aardX	1	1	r
3	aard	1050	0	aard	0	1	r
3	aardappelen	990	0	aardappelen	0	1	r
3	aardappelen	960	0	aardappelenX	1	1	r
3	aardbeien	1020	0	aardbeien	0	1	r
3	aardbeien	960	0	aardbeienX	1	1	r
3	aardbeving	1180	0	aardbeving	0	1	r
3	aardbeving	1190	0	aardbevingX	1	1	r
3	aardbodem	1040	0	aardbodemX	1	1	r
3	aardbodem	880	0	aardbodem	0	1	r
3	aardbol	1030	0	aardbolX	1	1	r
3	aardbol	1030	0	aardbol	0	1	r
3	aarde	1140	0	aarde	0	1	r
3	aarde	910	0	aardeX	1	1	r
3	aardedonker	1040	0	aardedonker	0	1	r
3	aardedonker	960	0	aardedonkerX	1	1	r
3	aardewerk	1040	0	aardewerk	0	1	r
3	aardewerk	1110	0	aardewerkX	1	1	r
3	aardgas	740	0	aardgasX	1	1	r
3	aardgas	910	0	aardgas	0	1	r
3	aardig	1090	0	aardig	0	1	r
3	aardig	900	0	aardigX	1	1	r
3	aardigheid	960	0	aardigheidX	1	1	r
3	aardigheid	910	0	aardigheid	0	1	r
3	aardkorst	960	0	aardkorstX	1	1	r
3	aardkorst	960	0	aardkorst	0	1	r
3	aardoppervlak	960	0	aardoppervlak	0	1	r
3	aardoppervlak	980	0	aardoppervlakX	1	1	r
3	aardrijkskunde	950	0	aardrijkskundeX	1	1	r
3	aardrijkskunde	1090	0	aardrijkskunde	0	1	r
3	aardse	900	0	aardseX	1	1	r
3	aardse	870	0	aardse	0	1	r
3	aars	1130	0	aarsX	1	1	r
3	aars	1000	0	aars	0	1	r
3	aartsbisschop	1040	0	aartsbisschop	0	1	r
3	aartsbisschop	1050	0	aartsbisschopX	1	1	r
3	aarzelde	1050	0	aarzeldeX	1	1	r
3	aarzelde	910	0	aarzelde	0	1	r
3	aarzeling	1020	0	aarzelingX	1	1	r
3	aarzeling	1090	0	aarzeling	0	1	r
3	audiovisuele	1030	0	authentiekeX	1	1	au
3	audiovisuele	1040	0	authentieke	0	1	au
3	augustus	890	0	autobiografische	0	1	au
3	augustus	1000	0	autobiografischeX	1	1	au
3	aula	1120	0	automatisering	0	1	au
3	aula	1020	0	automatiseringX	1	1	au
3	Australische	970	0	enkele	0	1	au
3	Australische	1110	0	enkeleX	1	1	au
3	auteur	880	0	aan	0	1	au
3	auteur	970	0	aan	0	1	au
3	authenticiteit	1010	0	uiteenX	1	1	au
3	authenticiteit	1050	0	uiteen	0	1	au
3	authentieke	1100	0	essentieel	0	1	au
3	authentieke	1000	0	essentieelX	1	1	au
3	autisme	990	0	huildeX	1	1	au
3	autisme	950	0	huilde	0	1	au
3	autistische	960	0	KeulseX	1	1	au
3	autistische	1020	0	Keulse	0	1	au
3	auto	900	0	elft	0	1	au
3	auto	1070	0	elftX	1	1	au
3	autobiografie	920	0	oudsher	0	1	au
3	autobiografie	940	0	oudsherX	1	1	au
3	autobiografische	1130	0	elders	0	1	au
3	autobiografische	950	0	eldersX	1	1	au
3	autobus	970	0	uiteindelijk	0	1	au
3	autobus	920	0	uiteindelijkX	1	1	au
3	automaat	880	0	muilX	1	1	au
3	automaat	1040	0	muil	0	1	au
3	automatisch	940	0	uiterst	0	1	au
3	automatisch	1060	0	uiterstX	1	1	au
3	automatisering	1000	0	oudjesX	1	1	au
3	automatisering	990	0	oudjes	0	1	au
3	automatisme	990	0	autonome	0	1	au
3	automatisme	1220	0	autonomeX	1	1	au
3	automobiel	1010	0	steunX	1	1	au
3	automobiel	990	0	steun	0	1	au
3	automobilisten	970	0	elfstedentochtX	1	1	au
3	automobilisten	1280	0	elfstedentocht	0	1	au
3	autonome	1210	0	oudeX	1	1	au
3	autonome	1110	0	oude	0	1	au
3	autonomie	980	0	steenkoolX	1	1	au
3	autonomie	1140	0	steenkool	0	1	au
3	autoritaire	1070	0	schuiltX	1	1	au
3	autoritaire	900	0	schuilt	0	1	au
3	autoriteiten	970	0	uitvoerigX	1	1	au
3	autoriteiten	1030	0	uitvoerig	0	1	au
3	autoweg	1190	0	keus	0	1	au
3	autoweg	980	0	keusX	1	1	au
3	echt	120	0	overeenstemmingX	1	1	ec
3	echt	120	0	overeenstemming	0	1	ec
3	echter	170	0	oefening	0	1	ec
3	echter	1020	0	oefening	0	1	ec
3	echtgenoot	1080	0	schuilgingX	1	1	ec
3	echtgenoot	1120	0	schuilging	0	1	ec
3	echtgenote	1110	0	ouderschapX	1	1	ec
3	echtgenote	1050	0	ouderschap	0	1	ec
3	echtpaar	1010	0	hogeschoolX	1	1	ec
3	echtpaar	970	0	hogeschool	0	1	ec
3	economische	1050	0	economischeX	1	1	e
3	economische	840	0	economische	0	1	e
3	een	970	0	een	0	1	e
3	een	950	0	eenX	1	1	e
3	eenheid	960	0	eenheid	0	1	e
3	eenheid	1050	0	eenheidX	1	1	e
3	eenmaal	1070	0	eenmaalX	1	1	e
3	eenmaal	1120	0	eenmaal	0	1	e
3	eens	970	0	eens	0	1	e
3	eens	900	0	eensX	1	1	e
3	eenvoudig	920	0	eenvoudigX	1	1	e
3	eenvoudig	960	0	eenvoudig	0	1	e
3	effect	900	0	automobilisten	0	1	ec
3	effect	890	0	automobilistenX	1	1	ec
3	effectief	1020	0	muilezelsX	1	1	ec
3	effectief	950	0	muilezels	0	1	ec
3	eigen	1020	0	eigenX	1	1	ei
3	eigen	910	0	eigen	0	1	ei
3	eigenaar	980	0	eigenaarX	1	1	ei
3	eigenaar	920	0	eigenaar	0	1	ei
3	eigenaardige	1070	0	eigenaardige	0	1	ei
3	eigenaardige	980	0	eigenaardigeX	1	1	ei
3	eigenbelang	980	0	eigenbelang	0	1	ei
3	eigenbelang	930	0	eigenbelangX	1	1	ei
3	eigendom	1020	0	eigendomX	1	1	ei
3	eigendom	1010	0	eigendom	0	1	ei
3	eigenlijk	930	0	eigenlijkX	1	1	ei
3	eigenlijk	860	0	eigenlijk	0	1	ei
3	eigenschappen	850	0	eigenschappen	0	1	ei
3	eigenschappen	900	0	eigenschappenX	1	1	ei
3	eiland	990	0	eiland	0	1	ei
3	eiland	900	0	eilandX	1	1	ei
3	eind	950	0	eindX	1	1	ei
3	eind	1150	0	eind	0	1	ei
3	einde	1060	0	eindeX	1	1	ei
3	einde	1030	0	einde	0	1	ei
3	eindelijk	950	0	eindelijk	0	1	ei
3	eindelijk	1000	0	eindelijkX	1	1	ei
3	eindeloos	960	0	eindeloosX	1	1	ei
3	eindeloos	920	0	eindeloos	0	1	ei
3	eindigde	1160	0	eindigde	0	1	ei
3	eindigde	980	0	eindigdeX	1	1	ei
3	eis	970	0	eis	0	1	ei
3	eis	980	0	eisX	1	1	ei
3	elementen	1250	0	elementenX	1	1	e
3	elementen	930	0	elementen	0	1	e
3	ellende	950	0	sleutel	0	1	ec
3	ellende	970	0	sleutelX	1	1	ec
3	en	880	0	oostenX	1	1	ec
3	en	940	0	oosten	0	1	ec
3	energie	920	0	energie	0	1	e
3	energie	1060	0	energieX	1	1	e
3	enerzijds	940	0	enerzijdsX	1	1	e
3	enerzijds	1050	0	enerzijds	0	1	e
3	engel	870	0	auteur	0	1	ec
3	engel	1130	0	auteurX	1	1	ec
3	Engelse	1020	0	uitspraakX	1	1	ec
3	Engelse	1100	0	uitspraak	0	1	ec
3	Engelsen	980	0	elX	1	1	ec
3	Engelsen	1290	0	el	0	1	ec
3	enige	970	0	enige	0	1	e
3	enige	1090	0	enigeX	1	1	e
3	enigszins	890	0	enigszinsX	1	1	e
3	enigszins	920	0	enigszins	0	1	e
3	enkele	930	0	elfhonderdX	1	1	ec
3	enkele	1100	0	elfhonderd	0	1	ec
3	enorme	1030	0	enormeX	1	1	e
3	enorme	990	0	enorme	0	1	e
3	enthousiasme	1010	0	vaargeulX	1	1	ec
3	enthousiasme	990	0	vaargeul	0	1	ec
3	enthousiast	960	0	en	0	1	ec
3	enthousiast	970	0	enX	1	1	ec
3	enzovoort	1140	0	schooltijdX	1	1	ec
3	enzovoort	1080	0	schooltijd	0	1	ec
3	essentieel	1150	0	elftal	0	1	ec
3	essentieel	1070	0	elftalX	1	1	ec
3	eten	960	0	etenX	1	1	e
3	eten	1020	0	eten	0	1	e
3	even	980	0	evenX	1	1	e
3	even	1140	0	even	0	1	e
3	evenals	1020	0	evenalsX	1	1	e
3	evenals	940	0	evenals	0	1	e
3	eveneens	930	0	eveneensX	1	1	e
3	eveneens	1000	0	eveneens	0	1	e
3	evenmin	1040	0	evenminX	1	1	e
3	evenmin	890	0	evenmin	0	1	e
3	eventueel	930	0	eventueel	0	1	e
3	eventueel	880	0	eventueelX	1	1	e
3	evenwel	900	0	evenwel	0	1	e
3	evenwel	990	0	evenwelX	1	1	e
3	evenwicht	930	0	evenwicht	0	1	e
3	evenwicht	1090	0	evenwichtX	1	1	e
3	exemplaren	1010	0	zeuldenX	1	1	ec
3	exemplaren	1080	0	zeulden	0	1	ec
3	experiment	1170	0	autoriteitenX	1	1	ec
3	experiment	1000	0	autoriteiten	0	1	ec
3	extra	990	0	uitsluitend	0	1	ec
3	extra	920	0	uitsluitendX	1	1	ec
3	geheugen	920	0	afgebeuldeX	1	1	eu
3	geheugen	790	0	afgebeulde	0	1	eu
3	heus	690	0	ouderwetse	0	1	eu
3	heus	120	0	ouderwetseX	1	1	eu
3	heuvel	790	0	ruilX	1	1	eu
3	heuvel	950	0	ruil	0	1	eu
3	ijdelheid	1050	0	ijdelheidX	1	1	ei
3	ijdelheid	1180	0	ijdelheid	0	1	ei
3	ijs	1050	0	ijsX	1	1	ei
3	ijs	920	0	ijs	0	1	ei
3	ijver	1010	0	ijver	0	1	ei
3	ijver	120	0	ijverX	1	1	ei
3	ijverig	1040	0	ijverig	0	1	ei
3	ijverig	1080	0	ijverigX	1	1	ei
3	ijzer	1100	0	ijzer	0	1	ei
3	ijzer	1020	0	ijzerX	1	1	ei
3	ijzeren	890	0	ijzeren	0	1	ei
3	ijzeren	1090	0	ijzerenX	1	1	ei
3	jeugd	880	0	L-vormig	0	1	eu
3	jeugd	1010	0	L-vormigX	1	1	eu
3	keuken	1150	0	aantal	0	1	eu
3	keuken	990	0	aantal	0	1	eu
3	keus	1070	0	overkant	0	1	eu
3	keus	1010	0	overkantX	1	1	eu
3	keuze	960	0	iets	0	1	eu
3	keuze	920	0	iets	0	1	eu
3	leuk	880	0	schuilkelderX	1	1	eu
3	leuk	1190	0	schuilkelder	0	1	eu
3	leunde	1000	0	schuilnaamX	1	1	eu
3	leunde	990	0	schuilnaam	0	1	eu
3	milieu	890	0	enzovoort	0	1	eu
3	milieu	870	0	enzovoortX	1	1	eu
3	monsieur	980	0	afgebeuld	0	1	eu
3	monsieur	990	0	afgebeuldX	1	1	eu
3	nerveus	960	0	out	0	1	eu
3	nerveus	1120	0	outX	1	1	eu
3	neus	990	0	echt	0	1	eu
3	neus	820	0	echtX	1	1	eu
3	ogen	1250	0	smeulden	0	1	o
3	ogen	1070	0	smeuldenX	1	1	o
3	ogenblik	1070	0	PoolseX	1	1	o
3	ogenblik	1010	0	Poolse	0	1	o
3	olie	1170	0	geschoolde	0	1	o
3	olie	990	0	geschooldeX	1	1	o
3	ook	990	0	zeultX	1	1	o
3	ook	1040	0	zeult	0	1	o
3	oom	1140	0	aulaX	1	1	o
3	oom	1160	0	aula	0	1	o
3	oosten	1070	0	peulX	1	1	o
3	oosten	1060	0	peul	0	1	o
3	openbare	1260	0	machinepistool	0	1	o
3	openbare	1050	0	machinepistoolX	1	1	o
3	opende	1110	0	uiting	0	1	o
3	opende	1020	0	uitingX	1	1	o
3	operatie	930	0	overtuigd	0	1	o
3	operatie	940	0	overtuigdX	1	1	o
3	oude	1000	0	Australische	0	1	au
3	oude	450	0	AustralischeX	1	1	au
3	oudejaarsavond	990	0	middenschoolX	1	1	au
3	oudejaarsavond	1060	0	middenschool	0	1	au
3	ouden	1040	0	elkeen	0	1	au
3	ouden	910	0	elkeenX	1	1	au
3	ouderdom	970	0	Engelsen	0	1	au
3	ouderdom	860	0	EngelsenX	1	1	au
3	ouderen	1110	0	uitgenodigdX	1	1	au
3	ouderen	1010	0	uitgenodigd	0	1	au
3	ouderlijke	950	0	overtuigingX	1	1	au
3	ouderlijke	930	0	overtuiging	0	1	au
3	ouderling	1060	0	oudersX	1	1	au
3	ouderling	910	0	ouders	0	1	au
3	ouders	850	0	oudheidX	1	1	au
3	ouders	1110	0	oudheid	0	1	au
3	ouderschap	1000	0	autobiografieX	1	1	au
3	ouderschap	980	0	autobiografie	0	1	au
3	ouderwetse	1070	0	smeulde	0	1	au
3	ouderwetse	1000	0	smeuldeX	1	1	au
3	oudheid	1000	0	leunde	0	1	au
3	oudheid	1170	0	leundeX	1	1	au
3	oudjes	1030	0	uilX	1	1	au
3	oudjes	1000	0	uil	0	1	au
3	oudsher	970	0	autoX	1	1	au
3	oudsher	1090	0	auto	0	1	au
3	oudste	900	0	uiteraardX	1	1	au
3	oudste	940	0	uiteraard	0	1	au
3	out	1030	0	overalX	1	1	au
3	out	1020	0	overal	0	1	au
3	output	1120	0	vleugels	0	1	au
3	output	1040	0	vleugelsX	1	1	au
3	over	730	0	operatieX	1	1	o
3	over	1100	0	operatie	0	1	o
3	overal	950	0	oefenen	0	1	o
3	overal	970	0	oefenen	0	1	o
3	overeenkomst	1130	0	opendeX	1	1	o
3	overeenkomst	930	0	opende	0	1	o
3	overeenstemming	910	0	Keuls	0	1	o
3	overeenstemming	1100	0	KeulsX	1	1	o
3	overeind	940	0	uitbreidingX	1	1	o
3	overeind	1050	0	uitbreiding	0	1	o
3	overheid	1020	0	uitleg	0	1	o
3	overheid	1000	0	uitlegX	1	1	o
3	overige	1090	0	kleuterschoolX	1	1	o
3	overige	1030	0	kleuterschool	0	1	o
3	overigens	1120	0	autoritaire	0	1	o
3	overigens	950	0	autoritaireX	1	1	o
3	overkant	990	0	kool	0	1	o
3	overkant	1080	0	koolX	1	1	o
3	overtuigd	1060	0	ookX	1	1	o
3	overtuigd	1080	0	ook	0	1	o
3	overtuiging	930	0	oomX	1	1	o
3	overtuiging	1040	0	oom	0	1	o
3	religieuze	1000	0	pool	0	1	eu
3	religieuze	970	0	poolX	1	1	eu
3	reusachtige	1160	0	heul	0	1	eu
3	reusachtige	1100	0	heulX	1	1	eu
3	serieus	970	0	basisschool	0	1	eu
3	serieus	1020	0	basisschoolX	1	1	eu
3	sleutel	1040	0	overigeX	1	1	eu
3	sleutel	910	0	overige	0	1	eu
3	steun	950	0	ingeruildX	1	1	eu
3	steun	990	0	ingeruild	0	1	eu
3	uit	1130	0	automaat	0	1	ui
3	uit	1030	0	automaatX	1	1	ui
3	uitbreiding	1050	0	elfenkoningin	0	1	ui
3	uitbreiding	1070	0	elfenkoninginX	1	1	ui
3	uitdrukking	950	0	kuilX	1	1	ui
3	uitdrukking	930	0	kuil	0	1	ui
3	uiteen	1000	0	authenticiteit	0	1	ui
3	uiteen	900	0	authenticiteitX	1	1	ui
3	uiteindelijk	990	0	echterX	1	1	ui
3	uiteindelijk	1200	0	echter	0	1	ui
3	uiteraard	1070	0	uitgangspuntX	1	1	ui
3	uiteraard	890	0	uitgangspunt	0	1	ui
3	uiterst	880	0	effect	0	1	ui
3	uiterst	910	0	effectX	1	1	ui
3	uitgangspunt	1040	0	openbareX	1	1	ui
3	uitgangspunt	1120	0	openbare	0	1	ui
3	uitgenodigd	1000	0	uitvoeringX	1	1	ui
3	uitgenodigd	910	0	uitvoering	0	1	ui
3	uitgesproken	950	0	beulswerk	0	1	ui
3	uitgesproken	990	0	beulswerkX	1	1	ui
3	uitgevoerd	1000	0	reusachtigeX	1	1	ui
3	uitgevoerd	890	0	reusachtige	0	1	ui
3	uiting	900	0	eldorado	0	1	ui
3	uiting	910	0	eldoradoX	1	1	ui
3	uitleg	900	0	overeindX	1	1	ui
3	uitleg	930	0	overeind	0	1	ui
3	uitsluitend	950	0	jeugd	0	1	ui
3	uitsluitend	1040	0	jeugdX	1	1	ui
3	uitspraak	1030	0	ogenX	1	1	ui
3	uitspraak	1210	0	ogen	0	1	ui
3	uitvoerig	960	0	peulvruchtenX	1	1	ui
3	uitvoerig	1030	0	peulvruchten	0	1	ui
3	uitvoering	970	0	engel	0	1	ui
3	uitvoering	970	0	engelX	1	1	ui
3	uitwerking	1350	0	enthousiastX	1	1	ui
3	uitwerking	1000	0	enthousiast	0	1	ui
3	uitzicht	890	0	ouderen	0	1	ui
3	uitzicht	990	0	ouderenX	1	1	ui
3	uitzondering	1040	0	houtskoolX	1	1	ui
3	uitzondering	910	0	houtskool	0	1	ui
3	vleugels	1060	0	augustus	0	1	eu
3	vleugels	1010	0	augustusX	1	1	eu
3	vreugde	900	0	ouderlingX	1	1	eu
3	vreugde	890	0	ouderling	0	1	eu
1	aard	1180	1	aardX	1	1	r
1	aard	1100	1	aard	0	1	r
1	aardappelen	1160	1	aardappelen	0	1	r
1	aardappelen	1210	1	aardappelenX	1	1	r
1	aardbeien	1050	1	aardbeien	0	1	r
1	aardbeien	1110	1	aardbeienX	1	1	r
1	aardbeving	930	1	aardbeving	0	1	r
1	aardbeving	930	1	aardbevingX	1	1	r
1	aardbodem	970	1	aardbodemX	1	1	r
1	aardbodem	1400	1	aardbodem	0	1	r
1	aardbol	1030	1	aardbol	0	1	r
1	aardbol	1150	1	aardbolX	1	1	r
1	aarde	1190	1	aarde	0	1	r
1	aarde	780	1	aardeX	1	1	r
1	aardedonker	1450	1	aardedonkerX	1	1	r
1	aardedonker	1230	1	aardedonker	0	1	r
1	aardewerk	770	1	aardewerk	0	1	r
1	aardewerk	1090	1	aardewerkX	1	1	r
1	aardgas	1020	1	aardgas	0	1	r
1	aardgas	1000	1	aardgasX	1	1	r
1	aardig	900	1	aardig	0	1	r
1	aardig	990	1	aardigX	1	1	r
1	aardigheid	780	1	aardigheidX	1	1	r
1	aardigheid	1220	1	aardigheid	0	1	r
1	aardkorst	860	1	aardkorst	0	1	r
1	aardkorst	980	1	aardkorstX	1	1	r
1	aardoppervlak	940	1	aardoppervlak	0	1	r
1	aardoppervlak	950	1	aardoppervlakX	1	1	r
1	aardrijkskunde	910	1	aardrijkskundeX	1	1	r
1	aardrijkskunde	960	1	aardrijkskunde	0	1	r
1	aardse	1120	1	aardse	0	1	r
1	aardse	1370	1	aardseX	1	1	r
1	aars	1300	1	aarsX	1	1	r
1	aars	1120	1	aars	0	1	r
1	aartsbisschop	1330	1	aartsbisschop	0	1	r
1	aartsbisschop	1270	1	aartsbisschopX	1	1	r
1	aarzelde	1380	1	aarzelde	0	1	r
1	aarzelde	1140	1	aarzeldeX	1	1	r
1	aarzeling	1290	1	aarzelingX	1	1	r
1	aarzeling	1270	1	aarzeling	0	1	r
1	audiovisuele	1060	1	autowegX	1	1	au
1	audiovisuele	1300	1	autoweg	0	1	au
1	augustus	1130	1	keuze	0	1	au
1	augustus	1270	1	keuzeX	1	1	au
1	aula	1440	1	ogenblik	0	1	au
1	aula	1160	1	ogenblikX	1	1	au
1	Australische	1190	1	uitzondering	0	1	au
1	Australische	1020	1	uitzonderingX	1	1	au
1	auteur	1070	1	uitgesprokenX	1	1	au
1	auteur	780	1	uitgesproken	0	1	au
1	authenticiteit	1320	1	elfX	1	1	au
1	authenticiteit	1190	1	elf	0	1	au
1	authentieke	1030	1	geultje	0	1	au
1	authentieke	860	1	geultjeX	1	1	au
1	autisme	970	1	peulX	1	1	au
1	autisme	1150	1	peul	0	1	au
1	autistische	1370	1	smeuldeX	1	1	au
1	autistische	1110	1	smeulde	0	1	au
1	auto	900	1	middenschool	0	1	au
1	auto	1120	1	middenschoolX	1	1	au
1	autobiografie	1020	1	uitvoerig	0	1	au
1	autobiografie	980	1	uitvoerigX	1	1	au
1	autobiografische	1130	1	parool	0	1	au
1	autobiografische	1200	1	paroolX	1	1	au
1	autobus	1220	1	automobiel	0	1	au
1	autobus	960	1	automobielX	1	1	au
1	automaat	1190	1	oudejaarsavondX	1	1	au
1	automaat	1060	1	oudejaarsavond	0	1	au
1	automatisch	990	1	KeulsX	1	1	au
1	automatisch	1090	1	Keuls	0	1	au
1	automatisering	920	1	uitspraakX	1	1	au
1	automatisering	1010	1	uitspraak	0	1	au
1	automatisme	920	1	overheid	0	1	au
1	automatisme	1550	1	overheidX	1	1	au
1	automobiel	980	1	augustusX	1	1	au
1	automobiel	1160	1	augustus	0	1	au
1	automobilisten	1240	1	elfstedentochtX	1	1	au
1	automobilisten	1130	1	elfstedentocht	0	1	au
1	autonome	1060	1	eldorado	0	1	au
1	autonome	960	1	eldoradoX	1	1	au
1	autonomie	1170	1	ouden	0	1	au
1	autonomie	1200	1	oudenX	1	1	au
1	autoritaire	1280	1	automobilistenX	1	1	au
1	autoritaire	950	1	automobilisten	0	1	au
1	autoriteiten	960	1	uitdrukkingX	1	1	au
1	autoriteiten	1120	1	uitdrukking	0	1	au
1	autoweg	1170	1	iemand	0	1	au
1	autoweg	1170	1	iemand	0	1	au
1	echt	1180	1	auteur	0	1	ec
1	echt	1030	1	auteurX	1	1	ec
1	echter	1130	1	echt	0	1	ec
1	echter	1130	1	echtX	1	1	ec
1	echtgenoot	720	1	smeult	0	1	ec
1	echtgenoot	1250	1	smeultX	1	1	ec
1	echtgenote	1120	1	nerveusX	1	1	ec
1	echtgenote	900	1	nerveus	0	1	ec
1	echtpaar	900	1	ookX	1	1	ec
1	echtpaar	1100	1	ook	0	1	ec
1	economische	880	1	economischeX	1	1	e
1	economische	970	1	economische	0	1	e
1	een	1390	1	eenX	1	1	e
1	een	1230	1	een	0	1	e
1	eenheid	1110	1	eenheid	0	1	e
1	eenheid	1560	1	eenheidX	1	1	e
1	eenmaal	1170	1	eenmaalX	1	1	e
1	eenmaal	980	1	eenmaal	0	1	e
1	eens	960	1	eens	0	1	e
1	eens	1620	1	eensX	1	1	e
1	eenvoudig	1110	1	eenvoudigX	1	1	e
1	eenvoudig	780	1	eenvoudig	0	1	e
1	effect	1060	1	zeuldeX	1	1	ec
1	effect	1440	1	zeulde	0	1	ec
1	effectief	1050	1	effectX	1	1	ec
1	effectief	960	1	effect	0	1	ec
1	eigen	1020	1	eigen	0	1	ei
1	eigen	900	1	eigenX	1	1	ei
1	eigenaar	1150	1	eigenaarX	1	1	ei
1	eigenaar	1420	1	eigenaar	0	1	ei
1	eigenaardige	1000	1	eigenaardige	0	1	ei
1	eigenaardige	1080	1	eigenaardigeX	1	1	ei
1	eigenbelang	1190	1	eigenbelang	0	1	ei
1	eigenbelang	1280	1	eigenbelangX	1	1	ei
1	eigendom	950	1	eigendom	0	1	ei
1	eigendom	1180	1	eigendomX	1	1	ei
1	eigenlijk	1090	1	eigenlijkX	1	1	ei
1	eigenlijk	750	1	eigenlijk	0	1	ei
1	eigenschappen	1170	1	eigenschappenX	1	1	ei
1	eigenschappen	1030	1	eigenschappen	0	1	ei
1	eiland	1060	1	eilandX	1	1	ei
1	eiland	1230	1	eiland	0	1	ei
1	eind	1170	1	eindX	1	1	ei
1	eind	1120	1	eind	0	1	ei
1	einde	1250	1	eindeX	1	1	ei
1	einde	1220	1	einde	0	1	ei
1	eindelijk	1280	1	eindelijk	0	1	ei
1	eindelijk	740	1	eindelijkX	1	1	ei
1	eindeloos	1090	1	eindeloos	0	1	ei
1	eindeloos	870	1	eindeloosX	1	1	ei
1	eindigde	1250	1	eindigdeX	1	1	ei
1	eindigde	1200	1	eindigde	0	1	ei
1	eis	1210	1	eis	0	1	ei
1	eis	1410	1	eisX	1	1	ei
1	elementen	860	1	elementenX	1	1	e
1	elementen	810	1	elementen	0	1	e
1	ellende	860	1	authentiekeX	1	1	ec
1	ellende	910	1	authentieke	0	1	ec
1	en	940	1	autoriteiten	0	1	ec
1	en	1370	1	autoriteitenX	1	1	ec
1	energie	1370	1	energieX	1	1	e
1	energie	1190	1	energie	0	1	e
1	enerzijds	1010	1	enerzijds	0	1	e
1	enerzijds	920	1	enerzijdsX	1	1	e
1	engel	900	1	uitgangspunt	0	1	ec
1	engel	900	1	uitgangspuntX	1	1	ec
1	Engelse	990	1	vaargeulX	1	1	ec
1	Engelse	1230	1	vaargeul	0	1	ec
1	Engelsen	1130	1	heuvel	0	1	ec
1	Engelsen	1370	1	heuvelX	1	1	ec
1	enige	1600	1	enigeX	1	1	e
1	enige	1430	1	enige	0	1	e
1	enigszins	1090	1	enigszins	0	1	e
1	enigszins	1120	1	enigszinsX	1	1	e
1	enkele	1140	1	oudjes	0	1	ec
1	enkele	930	1	oudjesX	1	1	ec
1	enorme	1010	1	enormeX	1	1	e
1	enorme	1260	1	enorme	0	1	e
1	enthousiasme	1050	1	elzehoutX	1	1	ec
1	enthousiasme	940	1	elzehout	0	1	ec
1	enthousiast	1050	1	zuilX	1	1	ec
1	enthousiast	810	1	zuil	0	1	ec
1	enzovoort	830	1	elkander	0	1	ec
1	enzovoort	900	1	elkanderX	1	1	ec
1	essentieel	1100	1	output	0	1	ec
1	essentieel	1240	1	outputX	1	1	ec
1	eten	1280	1	etenX	1	1	e
1	eten	1110	1	eten	0	1	e
1	even	1050	1	even	0	1	e
1	even	1060	1	evenX	1	1	e
1	evenals	1150	1	evenals	0	1	e
1	evenals	1120	1	evenalsX	1	1	e
1	eveneens	930	1	eveneens	0	1	e
1	eveneens	1100	1	eveneensX	1	1	e
1	evenmin	1270	1	evenmin	0	1	e
1	evenmin	1100	1	evenminX	1	1	e
1	eventueel	1470	1	eventueel	0	1	e
1	eventueel	1290	1	eventueelX	1	1	e
1	evenwel	1410	1	evenwel	0	1	e
1	evenwel	1270	1	evenwelX	1	1	e
1	evenwicht	950	1	evenwichtX	1	1	e
1	evenwicht	1170	1	evenwicht	0	1	e
1	exemplaren	1010	1	poolX	1	1	ec
1	exemplaren	940	1	pool	0	1	ec
1	experiment	880	1	audiovisuele	0	1	ec
1	experiment	870	1	audiovisueleX	1	1	ec
1	extra	1190	1	vreugde	0	1	ec
1	extra	1180	1	vreugdeX	1	1	ec
1	geheugen	970	1	operatie	0	1	eu
1	geheugen	1020	1	operatieX	1	1	eu
1	heus	1050	1	keusX	1	1	eu
1	heus	1230	1	keus	0	1	eu
1	heuvel	830	1	koolX	1	1	eu
1	heuvel	1150	1	kool	0	1	eu
1	ijdelheid	1120	1	ijdelheid	0	1	ei
1	ijdelheid	1060	1	ijdelheidX	1	1	ei
1	ijs	1140	1	ijsX	1	1	ei
1	ijs	1070	1	ijs	0	1	ei
1	ijver	1130	1	ijverX	1	1	ei
1	ijver	1210	1	ijver	0	1	ei
1	ijverig	1200	1	ijverig	0	1	ei
1	ijverig	1040	1	ijverigX	1	1	ei
1	ijzer	1110	1	ijzerX	1	1	ei
1	ijzer	1030	1	ijzer	0	1	ei
1	ijzeren	1100	1	ijzeren	0	1	ei
1	ijzeren	1010	1	ijzerenX	1	1	ei
1	jeugd	1140	1	elpenbenen	0	1	eu
1	jeugd	1000	1	elpenbenenX	1	1	eu
1	keuken	1160	1	oefenen	0	1	eu
1	keuken	1000	1	oefenen	0	1	eu
1	keus	1140	1	heul	0	1	eu
1	keus	1160	1	heulX	1	1	eu
1	keuze	950	1	ouders	0	1	eu
1	keuze	920	1	oudersX	1	1	eu
1	leuk	1200	1	muil	0	1	eu
1	leuk	1250	1	muilX	1	1	eu
1	leunde	1070	1	afgebeuldX	1	1	eu
1	leunde	1040	1	afgebeuld	0	1	eu
1	milieu	800	1	ouderlijkeX	1	1	eu
1	milieu	830	1	ouderlijke	0	1	eu
1	monsieur	1370	1	autistische	0	1	eu
1	monsieur	940	1	autistischeX	1	1	eu
1	nerveus	1000	1	ouderwetseX	1	1	eu
1	nerveus	1090	1	ouderwetse	0	1	eu
1	neus	1100	1	machinepistoolX	1	1	eu
1	neus	790	1	machinepistool	0	1	eu
1	ogen	870	1	enkele	0	1	o
1	ogen	1100	1	enkeleX	1	1	o
1	ogenblik	1000	1	oomX	1	1	o
1	ogenblik	1110	1	oom	0	1	o
1	olie	1170	1	elzestruiken	0	1	o
1	olie	1170	1	elzestruikenX	1	1	o
1	ook	1080	1	extra	0	1	o
1	ook	1330	1	extraX	1	1	o
1	oom	1140	1	geschooldeX	1	1	o
1	oom	140	1	geschoolde	0	1	o
1	oosten	1010	1	religieuze	0	1	o
1	oosten	1310	1	religieuzeX	1	1	o
1	openbare	1020	1	uitwerking	0	1	o
1	openbare	900	1	uitwerkingX	1	1	o
1	opende	1080	1	symboolX	1	1	o
1	opende	1150	1	symbool	0	1	o
1	operatie	930	1	aula	0	1	o
1	operatie	960	1	aulaX	1	1	o
1	oude	1300	1	beulsknechtenX	1	1	au
1	oude	1210	1	beulsknechten	0	1	au
1	oudejaarsavond	1080	1	vuiltjeX	1	1	au
1	oudejaarsavond	1040	1	vuiltje	0	1	au
1	ouden	1240	1	automaatX	1	1	au
1	ouden	940	1	automaat	0	1	au
1	ouderdom	980	1	uiterstX	1	1	au
1	ouderdom	1140	1	uiterst	0	1	au
1	ouderen	920	1	elfenkoninginX	1	1	au
1	ouderen	1060	1	elfenkoningin	0	1	au
1	ouderlijke	1160	1	zeultX	1	1	au
1	ouderlijke	1320	1	zeult	0	1	au
1	ouderling	1160	1	beulswerkX	1	1	au
1	ouderling	930	1	beulswerk	0	1	au
1	ouders	850	1	uitvoeringX	1	1	au
1	ouders	800	1	uitvoering	0	1	au
1	ouderschap	930	1	overeenstemmingX	1	1	au
1	ouderschap	1260	1	overeenstemming	0	1	au
1	ouderwetse	1110	1	ouderlingX	1	1	au
1	ouderwetse	840	1	ouderling	0	1	au
1	oudheid	880	1	echtpaar	0	1	au
1	oudheid	1010	1	echtpaarX	1	1	au
1	oudjes	1300	1	elftX	1	1	au
1	oudjes	1240	1	elft	0	1	au
1	oudsher	1110	1	zeuldenX	1	1	au
1	oudsher	1330	1	zeulden	0	1	au
1	oudste	860	1	oudheidX	1	1	au
1	oudste	1170	1	oudheid	0	1	au
1	out	1650	1	L-vormig	0	1	au
1	out	1030	1	L-vormigX	1	1	au
1	output	1140	1	autobusX	1	1	au
1	output	870	1	autobus	0	1	au
1	over	780	1	gezeuld	0	1	o
1	over	1140	1	gezeuldX	1	1	o
1	overal	1080	1	smeuldenX	1	1	o
1	overal	1130	1	smeulden	0	1	o
1	overeenkomst	890	1	autismeX	1	1	o
1	overeenkomst	1230	1	autisme	0	1	o
1	overeenstemming	1020	1	houtskool	0	1	o
1	overeenstemming	1010	1	houtskoolX	1	1	o
1	overeind	1140	1	oudste	0	1	o
1	overeind	1190	1	oudsteX	1	1	o
1	overheid	1130	1	els	0	1	o
1	overheid	1130	1	elsX	1	1	o
1	overige	1370	1	gehuil	0	1	o
1	overige	890	1	gehuilX	1	1	o
1	overigens	920	1	el	0	1	o
1	overigens	1110	1	elX	1	1	o
1	overkant	1070	1	leukX	1	1	o
1	overkant	980	1	leuk	0	1	o
1	overtuigd	1160	1	opendeX	1	1	o
1	overtuigd	1180	1	opende	0	1	o
1	overtuiging	1030	1	Engelsen	0	1	o
1	overtuiging	1170	1	EngelsenX	1	1	o
1	religieuze	1140	1	uitleg	0	1	eu
1	religieuze	1070	1	uitlegX	1	1	eu
1	reusachtige	880	1	elfduizend	0	1	eu
1	reusachtige	730	1	elfduizendX	1	1	eu
1	serieus	980	1	uitbreidingX	1	1	eu
1	serieus	880	1	uitbreiding	0	1	eu
1	sleutel	960	1	aantal	0	1	eu
1	sleutel	1070	1	aantal	0	1	eu
1	steun	940	1	automatiseringX	1	1	eu
1	steun	1310	1	automatisering	0	1	eu
1	uit	1100	1	uitingX	1	1	ui
1	uit	1060	1	uiting	0	1	ui
1	uitbreiding	1440	1	automatischX	1	1	ui
1	uitbreiding	990	1	automatisch	0	1	ui
1	uitdrukking	1290	1	overigeX	1	1	ui
1	uitdrukking	1200	1	overige	0	1	ui
1	uiteen	880	1	outX	1	1	ui
1	uiteen	1090	1	out	0	1	ui
1	uiteindelijk	1080	1	echterX	1	1	ui
1	uiteindelijk	900	1	echter	0	1	ui
1	uiteraard	1060	1	afgebeulde	0	1	ui
1	uiteraard	990	1	afgebeuldeX	1	1	ui
1	uiterst	1210	1	steunX	1	1	ui
1	uiterst	1380	1	steun	0	1	ui
1	uitgangspunt	1270	1	automatisme	0	1	ui
1	uitgangspunt	1150	1	automatismeX	1	1	ui
1	uitgenodigd	1050	1	schooltijd	0	1	ui
1	uitgenodigd	980	1	schooltijdX	1	1	ui
1	uitgesproken	1010	1	iedereen	0	1	ui
1	uitgesproken	1120	1	iedereen	0	1	ui
1	uitgevoerd	670	1	peulvruchtenX	1	1	ui
1	uitgevoerd	1020	1	peulvruchten	0	1	ui
1	uiting	1140	1	oudeX	1	1	ui
1	uiting	1060	1	oude	0	1	ui
1	uitleg	1000	1	sleutel	0	1	ui
1	uitleg	1070	1	sleutelX	1	1	ui
1	uitsluitend	1190	1	hogeschoolX	1	1	ui
1	uitsluitend	1050	1	hogeschool	0	1	ui
1	uitspraak	1290	1	uit	0	1	ui
1	uitspraak	1290	1	uitX	1	1	ui
1	uitvoerig	860	1	elfhonderdX	1	1	ui
1	uitvoerig	1040	1	elfhonderd	0	1	ui
1	uitvoering	890	1	ellendeX	1	1	ui
1	uitvoering	1150	1	ellende	0	1	ui
1	uitwerking	1070	1	openbareX	1	1	ui
1	uitwerking	820	1	openbare	0	1	ui
1	uitzicht	1000	1	uil	0	1	ui
1	uitzicht	1170	1	uilX	1	1	ui
1	uitzondering	1250	1	Poolse	0	1	ui
1	uitzondering	1120	1	PoolseX	1	1	ui
1	vleugels	960	1	vleugels	0	1	eu
1	vleugels	860	1	vleugelsX	1	1	eu
1	vreugde	1350	1	geulX	1	1	eu
1	vreugde	1010	1	geul	0	1	eu
2	aard	1410	1	aardX	1	1	r
2	aard	210	1	aard	0	1	r
2	aardappelen	1570	1	aardappelenX	1	1	r
2	aardappelen	1270	1	aardappelen	0	1	r
2	aardbeien	1380	1	aardbeien	0	1	r
2	aardbeien	1540	1	aardbeienX	1	1	r
2	aardbeving	1320	1	aardbevingX	1	1	r
2	aardbeving	1480	1	aardbeving	0	1	r
2	aardbodem	1340	1	aardbodemX	1	1	r
2	aardbodem	1450	1	aardbodem	0	1	r
2	aardbol	120	1	aardbol	0	1	r
2	aardbol	1410	1	aardbolX	1	1	r
2	aarde	160	1	aardeX	1	1	r
2	aarde	190	1	aarde	0	1	r
2	aardedonker	1430	1	aardedonker	0	1	r
2	aardedonker	1640	1	aardedonkerX	1	1	r
2	aardewerk	1420	1	aardewerk	0	1	r
2	aardewerk	1390	1	aardewerkX	1	1	r
2	aardgas	1550	1	aardgasX	1	1	r
2	aardgas	1540	1	aardgas	0	1	r
2	aardig	1350	1	aardig	0	1	r
2	aardig	120	1	aardigX	1	1	r
2	aardigheid	1470	1	aardigheid	0	1	r
2	aardigheid	1460	1	aardigheidX	1	1	r
2	aardkorst	1700	1	aardkorstX	1	1	r
2	aardkorst	1460	1	aardkorst	0	1	r
2	aardoppervlak	1340	1	aardoppervlakX	1	1	r
2	aardoppervlak	1410	1	aardoppervlak	0	1	r
2	aardrijkskunde	1350	1	aardrijkskundeX	1	1	r
2	aardrijkskunde	1260	1	aardrijkskunde	0	1	r
2	aardse	120	1	aardseX	1	1	r
2	aardse	120	1	aardse	0	1	r
2	aars	1680	1	aarsX	1	1	r
2	aars	1480	1	aars	0	1	r
2	aartsbisschop	1350	1	aartsbisschop	0	1	r
2	aartsbisschop	1730	1	aartsbisschopX	1	1	r
2	aarzelde	1390	1	aarzeldeX	1	1	r
2	aarzelde	120	1	aarzelde	0	1	r
2	aarzeling	1580	1	aarzelingX	1	1	r
2	aarzeling	1550	1	aarzeling	0	1	r
2	audiovisuele	1520	1	overkant	0	1	au
2	audiovisuele	1580	1	overkantX	1	1	au
2	augustus	1380	1	gezeuld	0	1	au
2	augustus	1540	1	gezeuldX	1	1	au
2	aula	1680	1	elfenkoningin	0	1	au
2	aula	1370	1	elfenkoninginX	1	1	au
2	Australische	1480	1	elpenbenen	0	1	au
2	Australische	1820	1	elpenbenenX	1	1	au
2	auteur	1350	1	oom	0	1	au
2	auteur	1830	1	oomX	1	1	au
2	authenticiteit	1550	1	auteurX	1	1	au
2	authenticiteit	1480	1	auteur	0	1	au
2	authentieke	1490	1	muilX	1	1	au
2	authentieke	1420	1	muil	0	1	au
2	autisme	1350	1	iets	0	1	au
2	autisme	1570	1	iets	0	1	au
2	autistische	1690	1	basisschoolX	1	1	au
2	autistische	1650	1	basisschool	0	1	au
2	auto	1310	1	heus	0	1	au
2	auto	1450	1	heusX	1	1	au
2	autobiografie	1560	1	extraX	1	1	au
2	autobiografie	1540	1	extra	0	1	au
2	autobiografische	1470	1	elftal	0	1	au
2	autobiografische	1620	1	elftalX	1	1	au
2	autobus	1470	1	Poolse	0	1	au
2	autobus	1480	1	PoolseX	1	1	au
2	automaat	1470	1	automatisme	0	1	au
2	automaat	1440	1	automatismeX	1	1	au
2	automatisch	1310	1	uiteraardX	1	1	au
2	automatisch	1340	1	uiteraard	0	1	au
2	automatisering	1510	1	uitX	1	1	au
2	automatisering	1830	1	uit	0	1	au
2	automatisme	1580	1	afgebeuld	0	1	au
2	automatisme	2090	1	afgebeuldX	1	1	au
2	automobiel	1440	1	schooltijd	0	1	au
2	automobiel	1560	1	schooltijdX	1	1	au
2	automobilisten	1460	1	audiovisuele	0	1	au
2	automobilisten	1460	1	audiovisueleX	1	1	au
2	autonome	1410	1	muilezels	0	1	au
2	autonome	1520	1	muilezelsX	1	1	au
2	autonomie	1370	1	effectX	1	1	au
2	autonomie	1420	1	effect	0	1	au
2	autoritaire	1470	1	output	0	1	au
2	autoritaire	1580	1	outputX	1	1	au
2	autoriteiten	1580	1	elke	0	1	au
2	autoriteiten	1450	1	elkeX	1	1	au
2	autoweg	1410	1	steenkool	0	1	au
2	autoweg	1540	1	steenkoolX	1	1	au
2	echt	120	1	elkaar	0	1	ec
2	echt	170	1	elkaarX	1	1	ec
2	echter	120	1	serieus	0	1	ec
2	echter	120	1	serieusX	1	1	ec
2	echtgenoot	1460	1	uiting	0	1	ec
2	echtgenoot	1570	1	uitingX	1	1	ec
2	echtgenote	1650	1	leunde	0	1	ec
2	echtgenote	120	1	leundeX	1	1	ec
2	echtpaar	190	1	olieX	1	1	ec
2	echtpaar	1400	1	olie	0	1	ec
2	economische	1300	1	economische	0	1	e
2	economische	1360	1	economischeX	1	1	e
2	een	260	1	eenX	1	1	e
2	een	170	1	een	0	1	e
2	eenheid	1690	1	eenheidX	1	1	e
2	eenheid	1460	1	eenheid	0	1	e
2	eenmaal	1570	1	eenmaalX	1	1	e
2	eenmaal	1510	1	eenmaal	0	1	e
2	eens	1310	1	eens	0	1	e
2	eens	1850	1	eensX	1	1	e
2	eenvoudig	1580	1	eenvoudig	0	1	e
2	eenvoudig	1600	1	eenvoudigX	1	1	e
2	effect	300	1	en	0	1	ec
2	effect	240	1	enX	1	1	ec
2	effectief	1440	1	oefening	0	1	ec
2	effectief	1400	1	oefening	0	1	ec
2	eigen	200	1	eigenX	1	1	ei
2	eigen	120	1	eigen	0	1	ei
2	eigenaar	1420	1	eigenaarX	1	1	ei
2	eigenaar	1520	1	eigenaar	0	1	ei
2	eigenaardige	120	1	eigenaardige	0	1	ei
2	eigenaardige	1410	1	eigenaardigeX	1	1	ei
2	eigenbelang	1660	1	eigenbelangX	1	1	ei
2	eigenbelang	1620	1	eigenbelang	0	1	ei
2	eigendom	1750	1	eigendomX	1	1	ei
2	eigendom	1440	1	eigendom	0	1	ei
2	eigenlijk	1490	1	eigenlijk	0	1	ei
2	eigenlijk	1370	1	eigenlijkX	1	1	ei
2	eigenschappen	1400	1	eigenschappenX	1	1	ei
2	eigenschappen	1470	1	eigenschappen	0	1	ei
2	eiland	1350	1	eilandX	1	1	ei
2	eiland	1350	1	eiland	0	1	ei
2	eind	1470	1	eindX	1	1	ei
2	eind	1450	1	eind	0	1	ei
2	einde	1440	1	einde	0	1	ei
2	einde	170	1	eindeX	1	1	ei
2	eindelijk	1380	1	eindelijk	0	1	ei
2	eindelijk	1500	1	eindelijkX	1	1	ei
2	eindeloos	1570	1	eindeloos	0	1	ei
2	eindeloos	1400	1	eindeloosX	1	1	ei
2	eindigde	1470	1	eindigdeX	1	1	ei
2	eindigde	1500	1	eindigde	0	1	ei
2	eis	1640	1	eis	0	1	ei
2	eis	1650	1	eisX	1	1	ei
2	elementen	1360	1	elementen	0	1	e
2	elementen	1660	1	elementenX	1	1	e
2	ellende	1580	1	peulvruchten	0	1	ec
2	ellende	1490	1	peulvruchtenX	1	1	ec
2	en	240	1	uilX	1	1	ec
2	en	190	1	uil	0	1	ec
2	energie	120	1	energieX	1	1	e
2	energie	120	1	energie	0	1	e
2	enerzijds	1550	1	enerzijdsX	1	1	e
2	enerzijds	1470	1	enerzijds	0	1	e
2	engel	1400	1	uitspraakX	1	1	ec
2	engel	1490	1	uitspraak	0	1	ec
2	Engelse	1390	1	oudheidX	1	1	ec
2	Engelse	1210	1	oudheid	0	1	ec
2	Engelsen	1600	1	opende	0	1	ec
2	Engelsen	1330	1	opendeX	1	1	ec
2	enige	1610	1	enigeX	1	1	e
2	enige	1320	1	enige	0	1	e
2	enigszins	1320	1	enigszinsX	1	1	e
2	enigszins	1450	1	enigszins	0	1	e
2	enkele	1420	1	autonomeX	1	1	ec
2	enkele	1620	1	autonome	0	1	ec
2	enorme	1260	1	enorme	0	1	e
2	enorme	1600	1	enormeX	1	1	e
2	enthousiasme	1350	1	elkander	0	1	ec
2	enthousiasme	1780	1	elkanderX	1	1	ec
2	enthousiast	1440	1	smeulde	0	1	ec
2	enthousiast	1480	1	smeuldeX	1	1	ec
2	enzovoort	1320	1	aandacht	0	1	ec
2	enzovoort	1360	1	aandacht	0	1	ec
2	essentieel	1470	1	steun	0	1	ec
2	essentieel	1500	1	steunX	1	1	ec
2	eten	180	1	eten	0	1	e
2	eten	200	1	etenX	1	1	e
2	even	1460	1	evenX	1	1	e
2	even	1330	1	even	0	1	e
2	evenals	1300	1	evenalsX	1	1	e
2	evenals	1780	1	evenals	0	1	e
2	eveneens	1510	1	eveneensX	1	1	e
2	eveneens	1680	1	eveneens	0	1	e
2	evenmin	1750	1	evenminX	1	1	e
2	evenmin	1460	1	evenmin	0	1	e
2	eventueel	1630	1	eventueelX	1	1	e
2	eventueel	200	1	eventueel	0	1	e
2	evenwel	1560	1	evenwelX	1	1	e
2	evenwel	1710	1	evenwel	0	1	e
2	evenwicht	1430	1	evenwichtX	1	1	e
2	evenwicht	1310	1	evenwicht	0	1	e
2	exemplaren	1340	1	overigensX	1	1	ec
2	exemplaren	1440	1	overigens	0	1	ec
2	experiment	2010	1	vuiltje	0	1	ec
2	experiment	1370	1	vuiltjeX	1	1	ec
2	extra	120	1	keuze	0	1	ec
2	extra	130	1	keuzeX	1	1	ec
2	geheugen	1300	1	beulsknechten	0	1	eu
2	geheugen	1330	1	beulsknechtenX	1	1	eu
2	heus	1390	1	openbare	0	1	eu
2	heus	1510	1	openbareX	1	1	eu
2	heuvel	1550	1	geul	0	1	eu
2	heuvel	1360	1	geulX	1	1	eu
2	ijdelheid	1390	1	ijdelheid	0	1	ei
2	ijdelheid	1460	1	ijdelheidX	1	1	ei
2	ijs	1400	1	ijsX	1	1	ei
2	ijs	1340	1	ijs	0	1	ei
2	ijver	160	1	ijverX	1	1	ei
2	ijver	120	1	ijver	0	1	ei
2	ijverig	1460	1	ijverig	0	1	ei
2	ijverig	1390	1	ijverigX	1	1	ei
2	ijzer	1480	1	ijzer	0	1	ei
2	ijzer	120	1	ijzerX	1	1	ei
2	ijzeren	1250	1	ijzerenX	1	1	ei
2	ijzeren	1430	1	ijzeren	0	1	ei
2	jeugd	1430	1	effectief	0	1	eu
2	jeugd	1500	1	effectiefX	1	1	eu
2	keuken	120	1	eldorado	0	1	eu
2	keuken	1470	1	eldoradoX	1	1	eu
2	keus	1510	1	overalX	1	1	eu
2	keus	1290	1	overal	0	1	eu
2	keuze	1570	1	symbool	0	1	eu
2	keuze	1570	1	symboolX	1	1	eu
2	leuk	1530	1	ouderlijke	0	1	eu
2	leuk	1480	1	ouderlijkeX	1	1	eu
2	leunde	1900	1	oudsher	0	1	eu
2	leunde	1320	1	oudsherX	1	1	eu
2	milieu	1380	1	exemplarenX	1	1	eu
2	milieu	1460	1	exemplaren	0	1	eu
2	monsieur	1940	1	kleuterschoolX	1	1	eu
2	monsieur	1430	1	kleuterschool	0	1	eu
2	nerveus	1440	1	AustralischeX	1	1	eu
2	nerveus	120	1	Australische	0	1	eu
2	neus	1570	1	ellendeX	1	1	eu
2	neus	1460	1	ellende	0	1	eu
2	ogen	1600	1	uitgevoerdX	1	1	o
2	ogen	1510	1	uitgevoerd	0	1	o
2	ogenblik	1420	1	uitvoerigX	1	1	o
2	ogenblik	1430	1	uitvoerig	0	1	o
2	olie	1660	1	keus	0	1	o
2	olie	1530	1	keusX	1	1	o
2	ook	1390	1	uitbreidingX	1	1	o
2	ook	1470	1	uitbreiding	0	1	o
2	oom	1370	1	uitdrukking	0	1	o
2	oom	1600	1	uitdrukkingX	1	1	o
2	oosten	1680	1	autobiografische	0	1	o
2	oosten	1720	1	autobiografischeX	1	1	o
2	openbare	1470	1	authentiekeX	1	1	o
2	openbare	1470	1	authentieke	0	1	o
2	opende	1650	1	autobusX	1	1	o
2	opende	1440	1	autobus	0	1	o
2	operatie	1920	1	geheugen	0	1	o
2	operatie	1460	1	geheugenX	1	1	o
2	oude	1390	1	overeenkomst	0	1	au
2	oude	1370	1	overeenkomstX	1	1	au
2	oudejaarsavond	1700	1	elfstedentocht	0	1	au
2	oudejaarsavond	1490	1	elfstedentochtX	1	1	au
2	ouden	1320	1	enthousiastX	1	1	au
2	ouden	1450	1	enthousiast	0	1	au
2	ouderdom	1590	1	parool	0	1	au
2	ouderdom	1490	1	paroolX	1	1	au
2	ouderen	1400	1	ouderen	0	1	au
2	ouderen	1480	1	ouderenX	1	1	au
2	ouderlijke	1390	1	overigeX	1	1	au
2	ouderlijke	1840	1	overige	0	1	au
2	ouderling	1650	1	nerveusX	1	1	au
2	ouderling	1860	1	nerveus	0	1	au
2	ouders	1470	1	aantal	0	1	au
2	ouders	1700	1	aantal	0	1	au
2	ouderschap	1440	1	zuilX	1	1	au
2	ouderschap	1530	1	zuil	0	1	au
2	ouderwetse	1610	1	ouden	0	1	au
2	ouderwetse	1500	1	oudenX	1	1	au
2	oudheid	1920	1	smeultX	1	1	au
2	oudheid	1480	1	smeult	0	1	au
2	oudjes	1700	1	ouderwetse	0	1	au
2	oudjes	1540	1	ouderwetseX	1	1	au
2	oudsher	2280	1	enzovoort	0	1	au
2	oudsher	1850	1	enzovoortX	1	1	au
2	oudste	1420	1	schoolwezen	0	1	au
2	oudste	1480	1	schoolwezenX	1	1	au
2	out	1800	1	houtskool	0	1	au
2	out	1570	1	houtskoolX	1	1	au
2	output	1560	1	peulX	1	1	au
2	output	1560	1	peul	0	1	au
2	over	1610	1	schuilt	0	1	o
2	over	1410	1	schuiltX	1	1	o
2	overal	1340	1	Keulse	0	1	o
2	overal	1400	1	KeulseX	1	1	o
2	overeenkomst	1570	1	vaargeul	0	1	o
2	overeenkomst	1560	1	vaargeulX	1	1	o
2	overeenstemming	1670	1	huilbuiX	1	1	o
2	overeenstemming	120	1	huilbui	0	1	o
2	overeind	1570	1	autistischeX	1	1	o
2	overeind	1590	1	autistische	0	1	o
2	overheid	1420	1	autobiografie	0	1	o
2	overheid	1390	1	autobiografieX	1	1	o
2	overige	1500	1	essentieelX	1	1	o
2	overige	1390	1	essentieel	0	1	o
2	overigens	120	1	schuilging	0	1	o
2	overigens	1380	1	schuilgingX	1	1	o
2	overkant	1320	1	automatiseringX	1	1	o
2	overkant	1410	1	automatisering	0	1	o
2	overtuigd	1440	1	machinepistool	0	1	o
2	overtuigd	300	1	machinepistoolX	1	1	o
2	overtuiging	1450	1	out	0	1	o
2	overtuiging	1530	1	outX	1	1	o
2	religieuze	150	1	autonomie	0	1	eu
2	religieuze	1350	1	autonomieX	1	1	eu
2	reusachtige	1720	1	automaat	0	1	eu
2	reusachtige	1510	1	automaatX	1	1	eu
2	serieus	1410	1	zeulden	0	1	eu
2	serieus	120	1	zeuldenX	1	1	eu
2	sleutel	1340	1	uitgenodigd	0	1	eu
2	sleutel	1380	1	uitgenodigdX	1	1	eu
2	steun	1450	1	school	0	1	eu
2	steun	1270	1	schoolX	1	1	eu
2	uit	1450	1	monsieur	0	1	ui
2	uit	1550	1	monsieurX	1	1	ui
2	uitbreiding	1450	1	leuk	0	1	ui
2	uitbreiding	1410	1	leukX	1	1	ui
2	uitdrukking	1550	1	iemand	0	1	ui
2	uitdrukking	1510	1	iemand	0	1	ui
2	uiteen	1470	1	vreugdeX	1	1	ui
2	uiteen	1370	1	vreugde	0	1	ui
2	uiteindelijk	1710	1	oudjes	0	1	ui
2	uiteindelijk	1540	1	oudjesX	1	1	ui
2	uiteraard	1710	1	smeulden	0	1	ui
2	uiteraard	1350	1	smeuldenX	1	1	ui
2	uiterst	2240	1	uitvoeringX	1	1	ui
2	uiterst	1580	1	uitvoering	0	1	ui
2	uitgangspunt	1630	1	uiteen	0	1	ui
2	uitgangspunt	1420	1	uiteenX	1	1	ui
2	uitgenodigd	190	1	vuilX	1	1	ui
2	uitgenodigd	1530	1	vuil	0	1	ui
2	uitgesproken	1460	1	ogen	0	1	ui
2	uitgesproken	1480	1	ogenX	1	1	ui
2	uitgevoerd	1590	1	uitlegX	1	1	ui
2	uitgevoerd	1450	1	uitleg	0	1	ui
2	uiting	1720	1	oudeX	1	1	ui
2	uiting	140	1	oude	0	1	ui
2	uitleg	1510	1	ouderling	0	1	ui
2	uitleg	1450	1	ouderlingX	1	1	ui
2	uitsluitend	1550	1	vioolX	1	1	ui
2	uitsluitend	1480	1	viool	0	1	ui
2	uitspraak	1560	1	uitzonderingX	1	1	ui
2	uitspraak	1380	1	uitzondering	0	1	ui
2	uitvoerig	1470	1	echtgenoteX	1	1	ui
2	uitvoerig	1350	1	echtgenote	0	1	ui
2	uitvoering	1300	1	elpee	0	1	ui
2	uitvoering	1350	1	elpeeX	1	1	ui
2	uitwerking	1410	1	ouderschapX	1	1	ui
2	uitwerking	1580	1	ouderschap	0	1	ui
2	uitzicht	1320	1	zeult	0	1	ui
2	uitzicht	1310	1	zeultX	1	1	ui
2	uitzondering	1360	1	engel	0	1	ui
2	uitzondering	1400	1	engelX	1	1	ui
2	vleugels	1620	1	elkeen	0	1	eu
2	vleugels	1730	1	elkeenX	1	1	eu
2	vreugde	120	1	automobielX	1	1	eu
2	vreugde	1300	1	automobiel	0	1	eu
3	aard	900	1	aard	0	1	r
3	aard	890	1	aardX	1	1	r
3	aardappelen	1340	1	aardappelenX	1	1	r
3	aardappelen	1420	1	aardappelen	0	1	r
3	aardbeien	790	1	aardbeienX	1	1	r
3	aardbeien	820	1	aardbeien	0	1	r
3	aardbeving	890	1	aardbeving	0	1	r
3	aardbeving	1200	1	aardbevingX	1	1	r
3	aardbodem	870	1	aardbodem	0	1	r
3	aardbodem	1000	1	aardbodemX	1	1	r
3	aardbol	1570	1	aardbol	0	1	r
3	aardbol	760	1	aardbolX	1	1	r
3	aarde	1300	1	aarde	0	1	r
3	aarde	1000	1	aardeX	1	1	r
3	aardedonker	1050	1	aardedonkerX	1	1	r
3	aardedonker	1350	1	aardedonker	0	1	r
3	aardewerk	1270	1	aardewerkX	1	1	r
3	aardewerk	1310	1	aardewerk	0	1	r
3	aardgas	1040	1	aardgas	0	1	r
3	aardgas	840	1	aardgasX	1	1	r
3	aardig	970	1	aardig	0	1	r
3	aardig	770	1	aardigX	1	1	r
3	aardigheid	1110	1	aardigheidX	1	1	r
3	aardigheid	1050	1	aardigheid	0	1	r
3	aardkorst	770	1	aardkorst	0	1	r
3	aardkorst	1000	1	aardkorstX	1	1	r
3	aardoppervlak	710	1	aardoppervlakX	1	1	r
3	aardoppervlak	820	1	aardoppervlak	0	1	r
3	aardrijkskunde	920	1	aardrijkskunde	0	1	r
3	aardrijkskunde	820	1	aardrijkskundeX	1	1	r
3	aardse	980	1	aardse	0	1	r
3	aardse	1290	1	aardseX	1	1	r
3	aars	770	1	aars	0	1	r
3	aars	270	1	aarsX	1	1	r
3	aartsbisschop	880	1	aartsbisschop	0	1	r
3	aartsbisschop	990	1	aartsbisschopX	1	1	r
3	aarzelde	1010	1	aarzelde	0	1	r
3	aarzelde	1010	1	aarzeldeX	1	1	r
3	aarzeling	830	1	aarzelingX	1	1	r
3	aarzeling	980	1	aarzeling	0	1	r
3	audiovisuele	1060	1	afgebeuldeX	1	1	au
3	audiovisuele	1360	1	afgebeulde	0	1	au
3	augustus	840	1	steunX	1	1	au
3	augustus	1420	1	steun	0	1	au
3	aula	980	1	ogenblikX	1	1	au
3	aula	1250	1	ogenblik	0	1	au
3	Australische	1110	1	oostenX	1	1	au
3	Australische	1430	1	oosten	0	1	au
3	auteur	830	1	smeuldenX	1	1	au
3	auteur	850	1	smeulden	0	1	au
3	authenticiteit	1230	1	monsieur	0	1	au
3	authenticiteit	1230	1	monsieurX	1	1	au
3	authentieke	980	1	automatisch	0	1	au
3	authentieke	1140	1	automatischX	1	1	au
3	autisme	850	1	houtskool	0	1	au
3	autisme	1590	1	houtskoolX	1	1	au
3	autistische	1580	1	ouders	0	1	au
3	autistische	1120	1	oudersX	1	1	au
3	auto	920	1	zeuldenX	1	1	au
3	auto	780	1	zeulden	0	1	au
3	autobiografie	990	1	overheid	0	1	au
3	autobiografie	1260	1	overheidX	1	1	au
3	autobiografische	1140	1	geheugenX	1	1	au
3	autobiografische	1540	1	geheugen	0	1	au
3	autobus	760	1	iedereen	0	1	au
3	autobus	960	1	iedereen	0	1	au
3	automaat	1480	1	olieX	1	1	au
3	automaat	1080	1	olie	0	1	au
3	automatisch	1310	1	autoX	1	1	au
3	automatisch	1080	1	auto	0	1	au
3	automatisering	1270	1	Keulse	0	1	au
3	automatisering	850	1	KeulseX	1	1	au
3	automatisme	1320	1	schuilgingX	1	1	au
3	automatisme	1560	1	schuilging	0	1	au
3	automobiel	950	1	overtuiging	0	1	au
3	automobiel	1290	1	overtuigingX	1	1	au
3	automobilisten	890	1	automatismeX	1	1	au
3	automobilisten	1090	1	automatisme	0	1	au
3	autonome	930	1	uitgenodigdX	1	1	au
3	autonome	1230	1	uitgenodigd	0	1	au
3	autonomie	1130	1	hogeschoolX	1	1	au
3	autonomie	1180	1	hogeschool	0	1	au
3	autoritaire	970	1	enthousiasmeX	1	1	au
3	autoritaire	1130	1	enthousiasme	0	1	au
3	autoriteiten	930	1	uitgangspunt	0	1	au
3	autoriteiten	1100	1	uitgangspuntX	1	1	au
3	autoweg	990	1	aan	0	1	au
3	autoweg	1250	1	aan	0	1	au
3	echt	910	1	uitbreidingX	1	1	ec
3	echt	970	1	uitbreiding	0	1	ec
3	echter	810	1	ouderwetseX	1	1	ec
3	echter	670	1	ouderwetse	0	1	ec
3	echtgenoot	940	1	PoolseX	1	1	ec
3	echtgenoot	1060	1	Poolse	0	1	ec
3	echtgenote	1380	1	gezeuld	0	1	ec
3	echtgenote	920	1	gezeuldX	1	1	ec
3	echtpaar	890	1	elX	1	1	ec
3	echtpaar	770	1	el	0	1	ec
3	economische	800	1	economischeX	1	1	e
3	economische	1350	1	economische	0	1	e
3	een	1330	1	een	0	1	e
3	een	1950	1	eenX	1	1	e
3	eenheid	910	1	eenheid	0	1	e
3	eenheid	1020	1	eenheidX	1	1	e
3	eenmaal	880	1	eenmaalX	1	1	e
3	eenmaal	690	1	eenmaal	0	1	e
3	eens	780	1	eens	0	1	e
3	eens	910	1	eensX	1	1	e
3	eenvoudig	1170	1	eenvoudig	0	1	e
3	eenvoudig	1250	1	eenvoudigX	1	1	e
3	effect	900	1	oudejaarsavondX	1	1	ec
3	effect	810	1	oudejaarsavond	0	1	ec
3	effectief	990	1	elfstedentochtX	1	1	ec
3	effectief	900	1	elfstedentocht	0	1	ec
3	eigen	1170	1	eigenX	1	1	ei
3	eigen	1260	1	eigen	0	1	ei
3	eigenaar	920	1	eigenaarX	1	1	ei
3	eigenaar	940	1	eigenaar	0	1	ei
3	eigenaardige	840	1	eigenaardigeX	1	1	ei
3	eigenaardige	770	1	eigenaardige	0	1	ei
3	eigenbelang	990	1	eigenbelang	0	1	ei
3	eigenbelang	870	1	eigenbelangX	1	1	ei
3	eigendom	980	1	eigendomX	1	1	ei
3	eigendom	860	1	eigendom	0	1	ei
3	eigenlijk	930	1	eigenlijk	0	1	ei
3	eigenlijk	1080	1	eigenlijkX	1	1	ei
3	eigenschappen	1130	1	eigenschappen	0	1	ei
3	eigenschappen	900	1	eigenschappenX	1	1	ei
3	eiland	960	1	eiland	0	1	ei
3	eiland	1400	1	eilandX	1	1	ei
3	eind	1030	1	eindX	1	1	ei
3	eind	850	1	eind	0	1	ei
3	einde	1160	1	eindeX	1	1	ei
3	einde	1230	1	einde	0	1	ei
3	eindelijk	1010	1	eindelijkX	1	1	ei
3	eindelijk	890	1	eindelijk	0	1	ei
3	eindeloos	1140	1	eindeloosX	1	1	ei
3	eindeloos	1080	1	eindeloos	0	1	ei
3	eindigde	1640	1	eindigdeX	1	1	ei
3	eindigde	790	1	eindigde	0	1	ei
3	eis	1260	1	eisX	1	1	ei
3	eis	1090	1	eis	0	1	ei
3	elementen	930	1	elementen	0	1	e
3	elementen	1240	1	elementenX	1	1	e
3	ellende	880	1	autoriteitenX	1	1	ec
3	ellende	1020	1	autoriteiten	0	1	ec
3	en	960	1	keus	0	1	ec
3	en	830	1	keusX	1	1	ec
3	energie	950	1	energieX	1	1	e
3	energie	1140	1	energie	0	1	e
3	enerzijds	1550	1	enerzijdsX	1	1	e
3	enerzijds	910	1	enerzijds	0	1	e
3	engel	1310	1	elpenbenenX	1	1	ec
3	engel	890	1	elpenbenen	0	1	ec
3	Engelse	1000	1	oudjes	0	1	ec
3	Engelse	1270	1	oudjesX	1	1	ec
3	Engelsen	1000	1	operatieX	1	1	ec
3	Engelsen	1340	1	operatie	0	1	ec
3	enige	850	1	enigeX	1	1	e
3	enige	860	1	enige	0	1	e
3	enigszins	900	1	enigszins	0	1	e
3	enigszins	940	1	enigszinsX	1	1	e
3	enkele	750	1	essentieel	0	1	ec
3	enkele	900	1	essentieelX	1	1	ec
3	enorme	660	1	enormeX	1	1	e
3	enorme	990	1	enorme	0	1	e
3	enthousiasme	1500	1	audiovisueleX	1	1	ec
3	enthousiasme	990	1	audiovisuele	0	1	ec
3	enthousiast	1180	1	kuil	0	1	ec
3	enthousiast	1500	1	kuilX	1	1	ec
3	enzovoort	750	1	vaargeul	0	1	ec
3	enzovoort	890	1	vaargeulX	1	1	ec
3	essentieel	900	1	nerveus	0	1	ec
3	essentieel	1130	1	nerveusX	1	1	ec
3	eten	800	1	etenX	1	1	e
3	eten	970	1	eten	0	1	e
3	even	1120	1	evenX	1	1	e
3	even	1090	1	even	0	1	e
3	evenals	1180	1	evenalsX	1	1	e
3	evenals	1530	1	evenals	0	1	e
3	eveneens	1360	1	eveneensX	1	1	e
3	eveneens	910	1	eveneens	0	1	e
3	evenmin	1040	1	evenminX	1	1	e
3	evenmin	1550	1	evenmin	0	1	e
3	eventueel	820	1	eventueelX	1	1	e
3	eventueel	810	1	eventueel	0	1	e
3	evenwel	980	1	evenwel	0	1	e
3	evenwel	940	1	evenwelX	1	1	e
3	evenwicht	770	1	evenwichtX	1	1	e
3	evenwicht	1310	1	evenwicht	0	1	e
3	exemplaren	960	1	religieuze	0	1	ec
3	exemplaren	1120	1	religieuzeX	1	1	ec
3	experiment	1310	1	automaat	0	1	ec
3	experiment	820	1	automaatX	1	1	ec
3	extra	830	1	autismeX	1	1	ec
3	extra	1100	1	autisme	0	1	ec
3	geheugen	1110	1	huilbuiX	1	1	eu
3	geheugen	710	1	huilbui	0	1	eu
3	heus	900	1	uitgesprokenX	1	1	eu
[truncated: 16,825 more rows]
